# Supplementary material for: XPO1-dependency of DEK::NUP214 leukemia
Source: Leukemia. 2025 Mar 27;39(5):1102–13. doi: 10.1038/s41375-025-02570-1 (PMC12055596; doi:10.1038/s41375-025-02570-1)
Supplement: Supplementary file 2 — Supplementary Table S4: Gene set enrichment analysis of gene expression profiles from FKH-1 eltanexor treated vs FKH-1 control treated cells [file 41375_2025_2570_MOESM2_ESM.xlsx]

## Sheet: FKH-1
Supplemental Table S4: Gene set enrichment analysis of gene expression profiles from FKH-1 eltanexor treated vs FKH-1 control treated cells.
Upregulated
	Gene set	NES	NOM p-val	Categories		Category	counts
1	KEGG_ALLOGRAFT_REJECTION	2.26	0	immune response		signaling	14
2	KEGG_AUTOIMMUNE_THYROID_DISEASE	2.18	0	immune response		immune response	8
3	KEGG_ANTIGEN_PROCESSING_AND_PRESENTATION	2.11	0	immune response		metabolism	6
4	KEGG_GRAFT_VERSUS_HOST_DISEASE	2.04	0	immune response		adhesion	4
5	KEGG_TYPE_I_DIABETES_MELLITUS	2.03	0	metabolism		development	3
6	KEGG_CYTOKINE_CYTOKINE_RECEPTOR_INTERACTION	1.78	0	signaling		vascular disease	2
7	KEGG_INTESTINAL_IMMUNE_NETWORK_FOR_IGA_PRODUCTION	1.76	0.003	immune response		migration	2
8	KEGG_VIRAL_MYOCARDITIS	1.75	0	vascular disease		differentiation	1
9	KEGG_CELL_ADHESION_MOLECULES_CAMS	1.71	0	adhesion
10	KEGG_HEMATOPOIETIC_CELL_LINEAGE	1.66	0.0014	differentiation
11	KEGG_NOTCH_SIGNALING_PATHWAY	1.62	0.007	signaling
12	KEGG_SYSTEMIC_LUPUS_ERYTHEMATOSUS	1.62	0.007	immune response
13	KEGG_DORSO_VENTRAL_AXIS_FORMATION	1.52	0.053	development
14	KEGG_JAK_STAT_SIGNALING_PATHWAY	1.48	0.018	signaling
15	KEGG_ENDOCYTOSIS	1.48	0	metabolism
16	KEGG_EPITHELIAL_CELL_SIGNALING_IN_HELICOBACTER_PYLORI_INFECTION	1.46	0.025	signaling
17	KEGG_FOCAL_ADHESION	1.46	0.038	adhesion
18	KEGG_AXON_GUIDANCE	1.44	0.021	migration
19	KEGG_NEUROACTIVE_LIGAND_RECEPTOR_INTERACTION	1.4	0.044	signaling
20	KEGG_GLYCOSAMINOGLYCAN_BIOSYNTHESIS_CHONDROITIN_SULFATE	1.33	0.14	metabolism
21	KEGG_NATURAL_KILLER_CELL_MEDIATED_CYTOTOXICITY	1.31	0.062	immune response
22	KEGG_LEISHMANIA_INFECTION	1.27	0.126	immune response
23	KEGG_RIG_I_LIKE_RECEPTOR_SIGNALING_PATHWAY	1.24	0.128	signaling
24	KEGG_ARRHYTHMOGENIC_RIGHT_VENTRICULAR_CARDIOMYOPATHY_ARVC	1.23	0.176	development
25	KEGG_HYPERTROPHIC_CARDIOMYOPATHY_HCM	1.22	0.181	development
26	KEGG_ADHERENS_JUNCTION	1.2	0.17	adhesion
27	KEGG_DILATED_CARDIOMYOPATHY	1.18	0.206	vascular disease
28	KEGG_LEUKOCYTE_TRANSENDOTHELIAL_MIGRATION	1.18	0.154	migration
29	KEGG_TOLL_LIKE_RECEPTOR_SIGNALING_PATHWAY	1.17	0.188	signaling
30	KEGG_ERBB_SIGNALING_PATHWAY	1.15	0.212	signaling
31	KEGG_TIGHT_JUNCTION	1.13	0.205	adhesion
32	KEGG_ECM_RECEPTOR_INTERACTION	1.12	0.292	signaling
33	KEGG_VASCULAR_SMOOTH_MUSCLE_CONTRACTION	1.12	0.254	signaling
34	KEGG_SNARE_INTERACTIONS_IN_VESICULAR_TRANSPORT	1.11	0.282	metabolism
35	KEGG_MAPK_SIGNALING_PATHWAY	1.06	0.318	signaling
36	KEGG_GNRH_SIGNALING_PATHWAY	1.05	0.369	signaling
37	KEGG_NOD_LIKE_RECEPTOR_SIGNALING_PATHWAY	1.04	0.357	signaling
38	KEGG_TYPE_II_DIABETES_MELLITUS	1.03	0.416	metabolism
39	KEGG_MTOR_SIGNALING_PATHWAY	1.01	0.438	signaling
40	KEGG_LYSOSOME	1	0.469	metabolism
Downregulated
	Gene set	NES	NOM p-val	Categories		Category	Counts
1	KEGG_CELL_CYCLE	-2.41	0	replication		metabolism	18
2	KEGG_DNA_REPLICATION	-2.15	0	replication		replication	9
3	KEGG_HOMOLOGOUS_RECOMBINATION	-2.09	0	replication		immune response	8
4	KEGG_OOCYTE_MEIOSIS	-2.02	0	replication		signaling	5
5	KEGG_BASE_EXCISION_REPAIR	-2.01	0	replication
6	KEGG_MISMATCH_REPAIR	-1.92	0	replication
7	KEGG_PYRIMIDINE_METABOLISM	-1.91	0	metabolism
8	KEGG_PROGESTERONE_MEDIATED_OOCYTE_MATURATION	-1.9	0	replication
9	KEGG_SMALL_CELL_LUNG_CANCER	-1.79	0	immune response
10	KEGG_NUCLEOTIDE_EXCISION_REPAIR	-1.71	0.004	replication
11	KEGG_PROSTATE_CANCER	-1.66	0.005	immune response
12	KEGG_FRUCTOSE_AND_MANNOSE_METABOLISM	-1.65	0.008	metabolism
13	KEGG_PURINE_METABOLISM	-1.62	0.002	metabolism
14	KEGG_DRUG_METABOLISM_OTHER_ENZYMES	-1.57	0.024	metabolism
15	KEGG_ONE_CARBON_POOL_BY_FOLATE	-1.54	0.027	metabolism
16	KEGG_AMINO_SUGAR_AND_NUCLEOTIDE_SUGAR_METABOLISM	-1.52	0.025	metabolism
17	KEGG_MELANOMA	-1.49	0.03	immune response
18	KEGG_NON_SMALL_CELL_LUNG_CANCER	-1.47	0.033	immune response
19	KEGG_PENTOSE_PHOSPHATE_PATHWAY	-1.45	0.062	metabolism
20	KEGG_PPAR_SIGNALING_PATHWAY	-1.43	0.059	signaling
21	KEGG_PANCREATIC_CANCER	-1.43	0.05	immune response
22	KEGG_PARKINSONS_DISEASE	-1.42	0.035	signaling
23	KEGG_CHRONIC_MYELOID_LEUKEMIA	-1.4	0.051	immune response
24	KEGG_GLIOMA	-1.35	0.093	immune response
25	KEGG_PROTEIN_EXPORT	-1.34	0.14	metabolism
26	KEGG_CITRATE_CYCLE_TCA_CYCLE	-1.33	0.105	metabolism
27	KEGG_OXIDATIVE_PHOSPHORYLATION	-1.28	0.094	metabolism
28	KEGG_PATHWAYS_IN_CANCER	-1.27	0.049	signaling
29	KEGG_P53_SIGNALING_PATHWAY	-1.26	0.131	signaling
30	KEGG_LYSINE_DEGRADATION	-1.23	0.2	metabolism
31	KEGG_RNA_POLYMERASE	-1.21	0.228	replication
32	KEGG_GLUTATHIONE_METABOLISM	-1.21	0.216	metabolism
33	KEGG_SPLICEOSOME	-1.2	0.149	metabolism
34	KEGG_PATHOGENIC_ESCHERICHIA_COLI_INFECTION	-1.2	0.215	immune response
35	KEGG_BUTANOATE_METABOLISM	-1.18	0.246	metabolism
36	KEGG_PYRUVATE_METABOLISM	-1.18	0.241	metabolism
37	KEGG_GALACTOSE_METABOLISM	-1.18	0.278	metabolism
38	KEGG_RNA_DEGRADATION	-1.17	0.232	metabolism
39	KEGG_ALZHEIMERS_DISEASE	-1.17	0.193	signaling
40	KEGG_BIOSYNTHESIS_OF_UNSATURATED_FATTY_ACIDS	-1.15	0.307	metabolism
