# Supplementary material for: XPO1-dependency of DEK::NUP214 leukemia
Source: Leukemia. 2025 Mar 27;39(5):1102–13. doi: 10.1038/s41375-025-02570-1 (PMC12055596; doi:10.1038/s41375-025-02570-1)
Supplement: Supplementary file 3 — Supplementary Table S5: Top500 differentially expressed genes in FKH-1 samples [file 41375_2025_2570_MOESM3_ESM.xlsx]

## Sheet: FKH-1
Supplemental Table S5: Top500 differentially expressed genes in FKH-1 samples
SYMBOL	log Fold Change	Average Expression	t- statistics	P.Value	adjusted P.Value	B- statistics	FKH-1_eltanexor400nM_a	FKH-1_eltanexor400nM_b	FKH-1_eltanexor400nM_c	FKH-1_DMSO-a	FKH-1_DMSO-b	FKH-1_DMSO-c		SYMBOL	ENSEMBLE_ID	ENTZRES_ID	DESCRIPTION
MYBL2	-5.1862	4.64283	-9.91701	1.65906e-05	0.00149273	3.63808	1.3645	3.4328	1.3519	7.2701	7.2224	7.2153		MYBL2	ENSG00000101057	4605	MYB proto-oncogene like 2 [Source:HGNC Symbol;Acc:HGNC:7548]
RRM2	-4.9632	4.46557	-7.75107	8.76374e-05	0.00379023	1.88841	1.3888	3.6394	0.9237	7.2315	6.6785	6.9315		RRM2	ENSG00000171848	6241	ribonucleotide reductase regulatory subunit M2 [Source:HGNC Symbol;Acc:HGNC:10452]
TK1	-4.49517	4.92148	-8.57935	4.44902e-05	0.0025221	2.60617	2.0917	4.0529	1.8771	7.1852	7.2189	7.1031		TK1	ENSG00000167900	7083	thymidine kinase 1 [Source:HGNC Symbol;Acc:HGNC:11830]
CDC45	-4.3096	3.14903	-15.7523	6.42379e-07	0.00024612	6.86566	0.5645	1.6612	0.757	5.2715	5.323	5.317		CDC45	ENSG00000093009	8318	cell division cycle 45 [Source:HGNC Symbol;Acc:HGNC:1739]
E2F1	-4.2956	3.10947	-21.3053	7.3321e-08	9.34197e-05	8.77964	1.0952	1.2212	0.5686	5.039	5.378	5.3548		E2F1	ENSG00000101412	1869	E2F transcription factor 1 [Source:HGNC Symbol;Acc:HGNC:3113]
DTL	-4.18273	3.61317	-22.5317	4.89195e-08	9.05908e-05	9.10704	1.5048	1.7483	1.3123	5.9383	5.4061	5.7692		DTL	ENSG00000143476	51514	denticleless E3 ubiquitin protein ligase homolog [Source:HGNC Symbol;Acc:HGNC:30288]
GINS2	-4.16803	3.73638	-20.9053	8.40786e-08	9.34197e-05	8.66657	1.6429	1.982	1.3322	5.7221	6.0642	5.6749		GINS2	ENSG00000131153	51659	GINS complex subunit 2 [Source:HGNC Symbol;Acc:HGNC:24575]
E2F2	-4.13133	2.90563	-13.4421	1.9836e-06	0.000486634	5.78506	0.4763	1.4919	0.5517	5.0345	4.5815	5.2979		E2F2	ENSG00000007968	1870	E2F transcription factor 2 [Source:HGNC Symbol;Acc:HGNC:3114]
ASF1B	-4.12107	3.98983	-7.74409	8.81616e-05	0.00379023	1.88207	1.4246	3.314	1.0493	6.1802	5.9305	6.0404		ASF1B	ENSG00000105011	55723	anti-silencing function 1B histone chaperone [Source:HGNC Symbol;Acc:HGNC:20996]
PKMYT1	-4.10447	3.33833	-12.2096	3.90718e-06	0.000625922	5.11347	0.939	2.1045	0.8148	5.5083	5.1397	5.5237		PKMYT1	ENSG00000127564	9088	protein kinase, membrane associated tyrosine/threonine 1 [Source:HGNC Symbol;Acc:HGNC:29650]
CDC6	-3.99483	3.47988	-21.7791	6.25449e-08	9.34197e-05	8.90947	1.4246	1.8036	1.2192	5.5095	5.2923	5.6301		CDC6	ENSG00000094804	990	cell division cycle 6 [Source:HGNC Symbol;Acc:HGNC:1744]
MCM10	-3.91713	2.7877	-13.5983	1.82788e-06	0.000486634	5.86503	0.6066	1.4347	0.4461	4.9592	4.3698	4.9098		MCM10	ENSG00000065328	55388	minichromosome maintenance 10 replication initiation factor [Source:HGNC Symbol;Acc:HGNC:18043]
WDR76	-3.75593	3.20093	-23.8683	3.22297e-08	9.05908e-05	9.43361	1.1814	1.579	1.2085	5.237	4.9832	5.0165		WDR76	ENSG00000092470	79968	WD repeat domain 76 [Source:HGNC Symbol;Acc:HGNC:25773]
CENPM	-3.53533	2.9864	-10.1825	1.3831e-05	0.00132479	3.82641	0.8541	2.0748	0.7273	4.7244	4.9703	4.5675		CENPM	ENSG00000100162	79019	centromere protein M [Source:HGNC Symbol;Acc:HGNC:18352]
RAD51	-3.49687	3.14823	-13.0636	2.42723e-06	0.00052834	5.58666	1.2361	2.0136	0.9497	4.9808	4.9878	4.7214		RAD51	ENSG00000051180	5888	RAD51 recombinase [Source:HGNC Symbol;Acc:HGNC:9817]
E2F8	-3.49373	2.46603	-7.86432	7.96079e-05	0.00367022	1.99049	0.4988	1.3872	0.2715	4.924	3.3186	4.3961		E2F8	ENSG00000129173	79733	E2F transcription factor 8 [Source:HGNC Symbol;Acc:HGNC:24727]
ZNF367	-3.4642	2.4711	-16.4597	4.6926e-07	0.000217248	7.15727	0.7824	0.9704	0.4642	4.485	3.8371	4.2875		ZNF367	ENSG00000165244	195828	zinc finger protein 367 [Source:HGNC Symbol;Acc:HGNC:18320]
MCM4	-3.43287	5.9808	-25.4588	2.01883e-08	9.05908e-05	9.78575	4.2623	4.2745	4.2563	7.8399	7.4961	7.7557		MCM4	ENSG00000104738	4173	minichromosome maintenance complex component 4 [Source:HGNC Symbol;Acc:HGNC:6947]
CLSPN	-3.42863	2.32415	-9.01829	3.17495e-05	0.00215705	2.96099	0.333	0.7996	0.6969	4.3973	3.104	4.6141		CLSPN	ENSG00000092853	63967	claspin [Source:HGNC Symbol;Acc:HGNC:19715]
CDCA7	-3.36803	2.81482	-18.2173	2.26653e-07	0.000167889	7.81517	1.4595	0.9704	0.9625	4.7212	4.3428	4.4325		CDCA7	ENSG00000144354	83879	cell division cycle associated 7 [Source:HGNC Symbol;Acc:HGNC:14628]
ESCO2	-3.3516	2.66647	-7.72464	8.96404e-05	0.00379023	1.86438	0.4763	2.0136	0.4821	4.782	3.9294	4.3154		ESCO2	ENSG00000171320	157570	establishment of sister chromatid cohesion N-acetyltransferase 2 [Source:HGNC Symbol;Acc:HGNC:27230]
CDCA5	-3.34947	4.73417	-7.91	7.66049e-05	0.00358507	2.03131	2.6855	4.136	2.3568	6.5786	6.3185	6.3296		CDCA5	ENSG00000146670	113130	cell division cycle associated 5 [Source:HGNC Symbol;Acc:HGNC:14626]
RAD54L	-3.3378	3.31837	-12.1922	3.94643e-06	0.000625922	5.10346	1.4009	2.0214	1.5261	5.4206	4.4612	5.08		RAD54L	ENSG00000085999	8438	RAD54 like [Source:HGNC Symbol;Acc:HGNC:9826]
TCF19	-3.3098	4.44637	-14.4337	1.19754e-06	0.000388068	6.27482	2.6354	3.2656	2.4734	6.2988	5.8726	6.1324		TCF19	ENSG00000137310	6941	transcription factor 19 [Source:HGNC Symbol;Acc:HGNC:11629]
SPC24	-3.2863	2.81618	-7.93525	7.50002e-05	0.00354607	2.05378	0.6676	2.2174	0.6341	4.6679	4.1998	4.5103		SPC24	ENSG00000161888	147841	SPC24 component of NDC80 kinetochore complex [Source:HGNC Symbol;Acc:HGNC:26913]
CDC25A	-3.2861	3.22678	-17.073	3.61081e-07	0.000197456	7.39716	1.5808	1.8481	1.3223	4.9992	4.5723	5.038		CDC25A	ENSG00000164045	993	cell division cycle 25A [Source:HGNC Symbol;Acc:HGNC:1725]
ORC1	-3.2407	3.73745	-13.4678	1.95699e-06	0.000486634	5.79829	1.8412	2.6534	1.8567	5.5223	5.1553	5.3958		ORC1	ENSG00000085840	4998	origin recognition complex subunit 1 [Source:HGNC Symbol;Acc:HGNC:8487]
HELLS	-3.2258	3.8566	-17.524	2.99499e-07	0.000195749	7.56631	1.8847	2.544	2.3024	5.4349	5.407	5.5666		HELLS	ENSG00000119969	3070	helicase, lymphoid specific [Source:HGNC Symbol;Acc:HGNC:4861]
CDT1	-3.2039	5.62735	-9.88854	1.69218e-05	0.00149967	3.61758	3.8136	4.8049	3.4577	7.3694	7.2441	7.0744		CDT1	ENSG00000167513	81620	chromatin licensing and DNA replication factor 1 [Source:HGNC Symbol;Acc:HGNC:24576]
FEN1	-3.18367	5.31083	-22.7367	4.58152e-08	9.05908e-05	9.1591	3.6419	3.9421	3.573	6.927	6.8578	6.9232		FEN1	ENSG00000168496	2237	flap structure-specific endonuclease 1 [Source:HGNC Symbol;Acc:HGNC:3650]
BRCA1	-3.17967	4.08697	-10.4035	1.1925e-05	0.00121928	3.97939	2.3677	3.0154	2.1083	6.1081	5.1646	5.7577		BRCA1	ENSG00000012048	672	BRCA1 DNA repair associated [Source:HGNC Symbol;Acc:HGNC:1100]
EXO1	-3.1523	3.19405	-11.6661	5.37587e-06	0.000719655	4.79249	1.1953	2.1761	1.4823	5.0193	4.4646	4.8267		EXO1	ENSG00000174371	9156	exonuclease 1 [Source:HGNC Symbol;Acc:HGNC:3511]
MKI67	-3.0914	6.54277	-4.12456	0.00401487	0.0385406	-2.21099	4.2981	6.6347	4.0584	9.026	7.0407	8.1987		MKI67	ENSG00000148773	4288	marker of proliferation Ki-67 [Source:HGNC Symbol;Acc:HGNC:7107]
MELK	-3.07863	3.17538	-5.7966	0.000562838	0.0118275	-0.102233	1.0501	2.9878	0.8703	5.0855	4.4944	4.5642		MELK	ENSG00000165304	9833	maternal embryonic leucine zipper kinase [Source:HGNC Symbol;Acc:HGNC:16870]
RAD51AP1	-3.0561	3.17228	-7.78434	8.51883e-05	0.00377103	1.91853	1.2888	2.5708	1.0731	5.0743	4.3752	4.6515		RAD51AP1	ENSG00000111247	10635	RAD51 associated protein 1 [Source:HGNC Symbol;Acc:HGNC:16956]
AURKB	-3.02173	4.5401	-4.62031	0.00215094	0.0265106	-1.54297	2.3616	4.7319	1.9942	6.3392	6.0212	5.7925		AURKB	ENSG00000178999	9212	aurora kinase B [Source:HGNC Symbol;Acc:HGNC:11390]
SKA3	-3.01643	3.29622	-5.96161	0.000473205	0.0108398	0.0842028	1.2226	3.0802	1.0612	5.1213	4.7193	4.5727		SKA3	ENSG00000165480	221150	spindle and kinetochore associated complex subunit 3 [Source:HGNC Symbol;Acc:HGNC:20262]
ATAD2	-3.00293	4.8961	-8.36691	5.26573e-05	0.00284955	2.4283	3.2347	4.0754	2.8738	6.9411	5.9293	6.3223		ATAD2	ENSG00000156802	29028	ATPase family AAA domain containing 2 [Source:HGNC Symbol;Acc:HGNC:30123]
SPC25	-2.99257	2.96888	-5.00571	0.00135745	0.0202403	-1.04875	0.8007	3.0154	0.6017	4.7551	4.517	4.1234		SPC25	ENSG00000152253	57405	SPC25 component of NDC80 kinetochore complex [Source:HGNC Symbol;Acc:HGNC:24031]
FOXM1	-2.99183	4.23225	-4.84304	0.00164426	0.0227514	-1.25466	1.9102	4.2197	2.0791	6.2835	5.0746	5.8264		FOXM1	ENSG00000111206	2305	forkhead box M1 [Source:HGNC Symbol;Acc:HGNC:3818]
BRIP1	-2.99067	3.39943	-8.43496	4.98705e-05	0.00275677	2.48573	1.6926	2.5919	1.4278	5.3832	4.3822	4.9189		BRIP1	ENSG00000136492	83990	BRCA1 interacting helicase 1 [Source:HGNC Symbol;Acc:HGNC:20473]
NCAPH	-2.9553	3.96718	-5.32184	0.000945225	0.0159127	-0.659666	1.8588	3.8749	1.7349	5.903	5.0525	5.379		NCAPH	ENSG00000121152	23397	non-SMC condensin I complex subunit H [Source:HGNC Symbol;Acc:HGNC:1112]
KIFC1	-2.9354	4.63647	-4.4987	0.00249834	0.0291386	-1.70349	2.5298	4.8284	2.1481	6.5613	5.7588	5.9924		KIFC1	ENSG00000237649	3833	kinesin family member C1 [Source:HGNC Symbol;Acc:HGNC:6389]
KIF18B	-2.93367	3.62213	-5.42046	0.000846659	0.0148295	-0.54125	1.5269	3.3454	1.5936	5.6322	4.3097	5.325		KIF18B	ENSG00000186185	146909	kinesin family member 18B [Source:HGNC Symbol;Acc:HGNC:27102]
CDK1	-2.92757	4.56285	-3.75391	0.00655716	0.0513075	-2.73335	2.5133	5.0341	1.7498	6.6013	6.0109	5.4677		CDK1	ENSG00000170312	983	cyclin dependent kinase 1 [Source:HGNC Symbol;Acc:HGNC:1722]
PCLAF	-2.92437	5.38112	-6.51406	0.000271089	0.00754906	0.682255	3.553	5.0389	3.1649	6.9732	6.9998	6.5569		PCLAF	ENSG00000166803	9768	PCNA clamp associated factor [Source:HGNC Symbol;Acc:HGNC:28961]
ORC6	-2.92093	2.67113	-13.7709	1.67173e-06	0.000486634	5.95211	1.0192	1.6	1.0128	4.3319	3.8423	4.2206		ORC6	ENSG00000091651	23594	origin recognition complex subunit 6 [Source:HGNC Symbol;Acc:HGNC:17151]
RECQL4	-2.91617	4.07892	-13.3911	2.03764e-06	0.000486634	5.75872	2.392	2.9059	2.5646	5.8141	5.1397	5.6572		RECQL4	ENSG00000160957	9401	RecQ like helicase 4 [Source:HGNC Symbol;Acc:HGNC:9949]
SLC29A1	-2.8795	4.08395	-24.8425	2.41158e-08	9.05908e-05	9.65371	2.6303	2.6881	2.6142	5.5595	5.4455	5.5661		SLC29A1	ENSG00000112759	2030	solute carrier family 29 member 1 (Augustine blood group) [Source:HGNC Symbol;Acc:HGNC:11003]
HOXB8	-2.8413	3.97162	-12.2246	3.87355e-06	0.000625922	5.12213	2.2858	2.8847	2.4824	5.0898	5.8031	5.2839		HOXB8	ENSG00000120068	3218	homeobox B8 [Source:HGNC Symbol;Acc:HGNC:5119]
BIRC5	-2.827	5.07597	-4.30938	0.00316787	0.0335221	-1.95774	2.9374	5.384	2.666	6.5972	6.6546	6.2166		BIRC5	ENSG00000089685	332	baculoviral IAP repeat containing 5 [Source:HGNC Symbol;Acc:HGNC:593]
UHRF1	-2.81323	5.69148	-11.8385	4.85153e-06	0.000682346	4.89604	3.8448	4.5185	4.4913	7.1085	6.7812	7.4046		UHRF1	ENSG00000276043	29128	ubiquitin like with PHD and ring finger domains 1 [Source:HGNC Symbol;Acc:HGNC:12556]
NUSAP1	-2.8045	5.81935	-4.45291	0.00264474	0.0300775	-1.76451	3.8491	6.0213	3.3809	7.6342	7.0053	7.0253		NUSAP1	ENSG00000137804	51203	nucleolar and spindle associated protein 1 [Source:HGNC Symbol;Acc:HGNC:18538]
NCAPG	-2.7911	4.18232	-4.108	0.00410206	0.0389844	-2.23392	2.3242	4.3859	1.6502	6.3364	5.1165	5.2807		NCAPG	ENSG00000109805	64151	non-SMC condensin I complex subunit G [Source:HGNC Symbol;Acc:HGNC:24304]
HJURP	-2.78457	3.78988	-4.28733	0.00325785	0.033925	-1.9877	1.7872	3.9686	1.437	5.8677	4.7095	4.9693		HJURP	ENSG00000123485	55355	Holliday junction recognition protein [Source:HGNC Symbol;Acc:HGNC:25444]
CCNA2	-2.77167	4.5049	-4.07947	0.0042571	0.0397484	-2.27352	2.4966	4.8172	2.0434	6.4423	5.7805	5.4494		CCNA2	ENSG00000145386	890	cyclin A2 [Source:HGNC Symbol;Acc:HGNC:1578]
MCM5	-2.7391	6.38425	-22.837	4.43795e-08	9.05908e-05	9.18428	4.9339	5.0186	5.0916	7.7533	7.6826	7.8255		MCM5	ENSG00000100297	4174	minichromosome maintenance complex component 5 [Source:HGNC Symbol;Acc:HGNC:6948]
ESPL1	-2.7372	4.07233	-4.12874	0.00399317	0.038414	-2.2052	2.2397	4.107	1.7645	6.2988	4.4992	5.5248		ESPL1	ENSG00000135476	9700	extra spindle pole bodies like 1, separase [Source:HGNC Symbol;Acc:HGNC:16856]
KIF15	-2.7206	3.98263	-4.37185	0.00292745	0.031966	-1.87327	2.0234	4.0718	1.7718	6.0663	4.7038	5.2587		KIF15	ENSG00000163808	56992	kinesin family member 15 [Source:HGNC Symbol;Acc:HGNC:17273]
CDKN2C	-2.71543	2.99358	-5.18395	0.001105	0.0175396	-0.827585	1.471	2.7551	0.6815	5.0256	4.0786	3.9497		CDKN2C	ENSG00000123080	1031	cyclin dependent kinase inhibitor 2C [Source:HGNC Symbol;Acc:HGNC:1789]
TIMELESS	-2.65603	5.00465	-9.75084	1.86321e-05	0.00154494	3.51759	3.3876	4.1378	3.5045	6.6652	5.8594	6.4734		TIMELESS	ENSG00000111602	8914	timeless circadian regulator [Source:HGNC Symbol;Acc:HGNC:11813]
NEIL3	-2.64547	2.67877	-7.00192	0.000170506	0.00563537	1.17876	1.0192	2.2772	0.7717	4.2815	3.9415	3.7815		NEIL3	ENSG00000109674	55247	nei like DNA glycosylase 3 [Source:HGNC Symbol;Acc:HGNC:24573]
PAQR4	-2.64477	3.36042	-19.6635	1.30785e-07	0.000111733	8.29411	1.9516	2.1191	2.0434	4.7021	4.517	4.8293		PAQR4	ENSG00000162073	124222	progestin and adipoQ receptor family member 4 [Source:HGNC Symbol;Acc:HGNC:26386]
FANCA	-2.63127	3.0488	-7.34279	0.000125124	0.00464968	1.50924	1.7781	1.6207	1.8007	4.8105	3.4491	4.8337		FANCA	ENSG00000187741	2175	FA complementation group A [Source:HGNC Symbol;Acc:HGNC:3582]
CDKN3	-2.62947	3.27303	-4.51087	0.00246095	0.028935	-1.68733	1.5048	3.3822	0.9879	4.9231	4.7783	4.0619		CDKN3	ENSG00000100526	1033	cyclin dependent kinase inhibitor 3 [Source:HGNC Symbol;Acc:HGNC:1791]
CHAF1A	-2.61013	4.96623	-17.2231	3.39116e-07	0.000197456	7.45412	3.5092	3.7134	3.7609	6.394	6.0387	6.3812		CHAF1A	ENSG00000167670	10036	chromatin assembly factor 1 subunit A [Source:HGNC Symbol;Acc:HGNC:1910]
KIF24	-2.6059	2.68632	-7.24798	0.000136215	0.00488222	1.41863	1.0653	1.8656	1.2192	4.4425	3.2073	4.318		KIF24	ENSG00000186638	347240	kinesin family member 24 [Source:HGNC Symbol;Acc:HGNC:19916]
CHAF1B	-2.60543	3.71698	-19.7327	1.27514e-07	0.000111733	8.31577	2.3242	2.5814	2.3372	5.0655	4.9225	5.0711		CHAF1B	ENSG00000159259	8208	chromatin assembly factor 1 subunit B [Source:HGNC Symbol;Acc:HGNC:1911]
ZWINT	-2.59777	4.99628	-8.20456	6.00406e-05	0.0030588	2.28954	3.4497	4.4393	3.2032	6.5665	6.1492	6.1698		ZWINT	ENSG00000122952	11130	ZW10 interacting kinetochore protein [Source:HGNC Symbol;Acc:HGNC:13195]
TYMS	-2.591	6.3092	-8.90129	3.4689e-05	0.00224036	2.86804	5.0386	5.538	4.4645	7.8779	7.6993	7.2369		TYMS	ENSG00000176890	7298	thymidylate synthetase [Source:HGNC Symbol;Acc:HGNC:12441]
IQGAP3	-2.58937	4.08202	-3.4711	0.00966415	0.0657895	-3.14394	2.2596	4.2875	1.8149	6.3078	4.1342	5.6881		IQGAP3	ENSG00000183856	128239	IQ motif containing GTPase activating protein 3 [Source:HGNC Symbol;Acc:HGNC:20669]
CEP55	-2.5788	3.7108	-4.09527	0.00417046	0.0392362	-2.25158	1.8412	4.0044	1.4186	5.4992	4.7837	4.7177		CEP55	ENSG00000138180	55165	centrosomal protein 55 [Source:HGNC Symbol;Acc:HGNC:1161]
SKA1	-2.578	2.60963	-5.94989	0.000479015	0.0108398	0.0710893	0.7824	2.4373	0.7422	4.0934	3.8137	3.7888		SKA1	ENSG00000154839	220134	spindle and kinetochore associated complex subunit 1 [Source:HGNC Symbol;Acc:HGNC:28109]
POLE2	-2.56587	2.45413	-20.9318	8.33124e-08	9.34197e-05	8.67417	1.0952	1.2873	1.1311	3.6945	3.8137	3.703		POLE2	ENSG00000100479	5427	DNA polymerase epsilon 2, accessory subunit [Source:HGNC Symbol;Acc:HGNC:9178]
SCARA3	-2.56337	3.76872	-6.27734	0.000342685	0.00882418	0.430816	2.6953	3.0309	1.7349	5.6764	4.4172	5.0576		SCARA3	ENSG00000168077	51435	scavenger receptor class A member 3 [Source:HGNC Symbol;Acc:HGNC:19000]
KIF11	-2.5599	4.94328	-4.40528	0.00280703	0.0310803	-1.82829	3.002	5.0674	2.9206	6.8587	5.8324	5.9786		KIF11	ENSG00000138160	3832	kinesin family member 11 [Source:HGNC Symbol;Acc:HGNC:6388]
MCM6	-2.5465	6.12095	-19.4635	1.40785e-07	0.000111733	8.2309	4.8908	4.9619	4.6904	7.479	7.3855	7.3181		MCM6	ENSG00000076003	4175	minichromosome maintenance complex component 6 [Source:HGNC Symbol;Acc:HGNC:6949]
ARHGAP11A	-2.53017	5.60598	-5.24018	0.0010365	0.0169361	-0.75878	3.8535	5.4323	3.7369	7.5006	6.4157	6.6969		ARHGAP11A	ENSG00000198826	9824	Rho GTPase activating protein 11A [Source:HGNC Symbol;Acc:HGNC:15783]
FANCI	-2.51853	5.3034	-7.86941	7.92665e-05	0.00367022	1.99506	3.8623	4.524	3.7461	7.0519	5.9443	6.6918		FANCI	ENSG00000140525	55215	FA complementation group I [Source:HGNC Symbol;Acc:HGNC:25568]
KIF2C	-2.50987	4.7113	-4.11435	0.00406836	0.0388299	-2.22512	2.7943	5.0019	2.5729	6.4473	5.7034	5.748		KIF2C	ENSG00000142945	11004	kinesin family member 2C [Source:HGNC Symbol;Acc:HGNC:6393]
PBK	-2.5074	2.26793	-4.90606	0.0015259	0.021653	-1.17443	0.4534	2.2376	0.3517	4.0883	3.285	3.1916		PBK	ENSG00000168078	55872	PDZ binding kinase [Source:HGNC Symbol;Acc:HGNC:18282]
CKAP2L	-2.50253	3.20683	-3.71223	0.00693791	0.0532717	-2.79325	1.3767	3.5532	0.9368	5.247	4.0343	4.093		CKAP2L	ENSG00000169607	150468	cytoskeleton associated protein 2 like [Source:HGNC Symbol;Acc:HGNC:26877]
KIF23	-2.4903	3.69435	-3.94894	0.00505252	0.0440648	-2.45615	1.9017	3.9026	1.5433	5.7518	4.4495	4.6172		KIF23	ENSG00000137807	9493	kinesin family member 23 [Source:HGNC Symbol;Acc:HGNC:6392]
POLQ	-2.4715	3.05762	-5.85227	0.000530641	0.0116064	-0.0389136	1.5913	2.3656	1.5087	5.0488	3.4046	4.4267		POLQ	ENSG00000051341	10721	DNA polymerase theta [Source:HGNC Symbol;Acc:HGNC:9186]
GTSE1	-2.4616	4.07217	-3.88285	0.00551569	0.0461482	-2.54952	2.1781	4.3707	1.9753	5.9746	4.7702	5.1641		GTSE1	ENSG00000075218	51512	G2 and S-phase expressed 1 [Source:HGNC Symbol;Acc:HGNC:13698]
KIF4A	-2.4609	4.11268	-3.52143	0.00901208	0.0629769	-3.07018	2.3178	4.6015	1.7274	5.9797	4.931	5.1187		KIF4A	ENSG00000090889	24137	kinesin family member 4A [Source:HGNC Symbol;Acc:HGNC:13339]
GINS1	-2.4458	3.85103	-11.7366	5.15397e-06	0.000706985	4.83506	2.3115	3.0951	2.4778	5.0479	5.0865	5.0874		GINS1	ENSG00000101003	9837	GINS complex subunit 1 [Source:HGNC Symbol;Acc:HGNC:28980]
DLGAP5	-2.4377	4.43342	-3.15446	0.0151175	0.0869863	-3.61405	2.5353	5.1586	1.9498	6.2512	5.5132	5.1924		DLGAP5	ENSG00000126787	9787	DLG associated protein 5 [Source:HGNC Symbol;Acc:HGNC:16864]
PRC1	-2.4283	4.93542	-4.36988	0.0029347	0.0319681	-1.87592	3.228	5.0552	2.8806	6.7279	5.7417	5.9791		PRC1	ENSG00000198901	9055	protein regulator of cytokinesis 1 [Source:HGNC Symbol;Acc:HGNC:9341]
UBE2T	-2.42787	3.53957	-8.42138	5.04135e-05	0.00277299	2.4743	2.0693	2.9838	1.9238	4.7519	4.9971	4.5115		UBE2T	ENSG00000077152	29089	ubiquitin conjugating enzyme E2 T [Source:HGNC Symbol;Acc:HGNC:25009]
DSCC1	-2.423	3.44123	-12.7073	2.95002e-06	0.000583399	5.39364	2.1065	2.5761	2.0066	4.8251	4.6983	4.4348		DSCC1	ENSG00000136982	79075	DNA replication and sister chromatid cohesion 1 [Source:HGNC Symbol;Acc:HGNC:24453]
POLA2	-2.4134	4.0769	-17.974	2.49645e-07	0.000173363	7.72934	2.6953	3.0347	2.8806	5.2956	5.2289	5.3263		POLA2	ENSG00000014138	23649	DNA polymerase alpha 2, accessory subunit [Source:HGNC Symbol;Acc:HGNC:30073]
TOP2A	-2.4012	7.14423	-3.25771	0.0130462	0.0793415	-3.45971	5.3105	7.7143	4.8061	9.1471	7.7992	8.0882		TOP2A	ENSG00000131747	7153	DNA topoisomerase II alpha [Source:HGNC Symbol;Acc:HGNC:11989]
NDC80	-2.3989	3.77695	-3.94266	0.00509471	0.0442937	-2.465	1.9017	4.0959	1.7349	5.4868	4.9103	4.5321		NDC80	ENSG00000080986	10403	NDC80 kinetochore complex component [Source:HGNC Symbol;Acc:HGNC:16909]
DNA2	-2.39773	3.18217	-8.79866	3.75214e-05	0.00227815	2.78555	1.8761	2.4315	1.6423	4.7289	3.9149	4.4993		DNA2	ENSG00000138346	1763	DNA replication helicase/nuclease 2 [Source:HGNC Symbol;Acc:HGNC:2939]
HASPIN	-2.39323	2.46152	-7.41372	0.000117487	0.00451696	1.57639	0.8365	1.9332	1.025	3.9452	3.1993	3.8299		HASPIN	ENSG00000177602	83903	histone H3 associated protein kinase [Source:HGNC Symbol;Acc:HGNC:19682]
MCM2	-2.38457	6.71838	-17.3213	3.2556e-07	0.000197456	7.49105	5.5953	5.4012	5.5818	8.0439	7.7374	7.9507		MCM2	ENSG00000073111	4171	minichromosome maintenance complex component 2 [Source:HGNC Symbol;Acc:HGNC:6944]
WDR62	-2.38117	2.96145	-8.18756	6.08789e-05	0.0030588	2.27487	1.4363	2.1191	1.7572	4.4612	3.5405	4.4544		WDR62	ENSG00000075702	284403	WD repeat domain 62 [Source:HGNC Symbol;Acc:HGNC:24502]
CDCA8	-2.3732	4.37383	-4.02326	0.00458156	0.0413443	-2.35187	2.5623	4.6475	2.3519	6.1022	5.4095	5.1696		CDCA8	ENSG00000134690	55143	cell division cycle associated 8 [Source:HGNC Symbol;Acc:HGNC:14629]
KNL1	-2.3647	3.60068	-4.11309	0.00407506	0.0388319	-2.22688	1.8234	3.6818	1.7498	5.5576	4.0786	4.7129		KNL1	ENSG00000137812	57082	kinetochore scaffold 1 [Source:HGNC Symbol;Acc:HGNC:24054]
MCM8	-2.36133	3.74913	-10.7434	9.54452e-06	0.0010712	4.2082	2.41	2.8675	2.4279	5.2555	4.5409	4.993		MCM8	ENSG00000125885	84515	minichromosome maintenance 8 homologous recombination repair factor [Source:HGNC Symbol;Acc:HGNC:16147]
DIAPH3	-2.36107	2.77043	-5.65043	0.000658189	0.0129896	-0.270487	1.2226	2.5221	1.025	4.4572	3.5021	3.8936		DIAPH3	ENSG00000139734	81624	diaphanous related formin 3 [Source:HGNC Symbol;Acc:HGNC:15480]
PLK4	-2.33423	3.70705	-5.31534	0.000952156	0.0159488	-0.667522	2.2058	3.5234	1.8906	5.3418	4.3609	4.9198		PLK4	ENSG00000142731	10733	polo like kinase 4 [Source:HGNC Symbol;Acc:HGNC:11397]
CCNE1	-2.3212	1.8795	-13.7473	1.69217e-06	0.000486634	5.94028	0.6272	0.6058	0.9237	2.9457	2.8621	3.3125		CCNE1	ENSG00000105173	898	cyclin E1 [Source:HGNC Symbol;Acc:HGNC:1589]
DHRS9	-2.32043	5.20748	-8.6162	4.32238e-05	0.00247556	2.63661	4.1168	4.4709	3.5541	6.0641	6.7387	6.3003		DHRS9	ENSG00000073737	10170	dehydrogenase/reductase 9 [Source:HGNC Symbol;Acc:HGNC:16888]
XRCC2	-2.31403	2.13552	-8.62632	4.28832e-05	0.00246965	2.64495	1.0653	0.9864	0.8838	3.6785	2.6437	3.5554		XRCC2	ENSG00000196584	7516	X-ray repair cross complementing 2 [Source:HGNC Symbol;Acc:HGNC:12829]
CENPA	-2.29483	3.18642	-3.32687	0.0118293	0.0746345	-3.35687	1.5595	3.6469	0.9106	4.9133	4.5457	3.5425		CENPA	ENSG00000115163	1058	centromere protein A [Source:HGNC Symbol;Acc:HGNC:1851]
SHCBP1	-2.2925	2.69955	-4.74736	0.00184375	0.024319	-1.37761	1.2495	2.6534	0.757	4.4125	3.6326	3.4923		SHCBP1	ENSG00000171241	79801	SHC binding and spindle associated 1 [Source:HGNC Symbol;Acc:HGNC:29547]
KNTC1	-2.29183	4.34718	-6.69989	0.00022652	0.00666939	0.874756	3.4086	3.3454	2.8498	6.0531	4.7165	5.7097		KNTC1	ENSG00000184445	9735	kinetochore associated 1 [Source:HGNC Symbol;Acc:HGNC:17255]
GINS3	-2.27567	3.19187	-13.5673	1.85771e-06	0.000486634	5.84922	1.8675	2.3839	1.9107	4.4098	4.2854	4.2939		GINS3	ENSG00000181938	64785	GINS complex subunit 3 [Source:HGNC Symbol;Acc:HGNC:25851]
FAM72D	-2.27393	4.12703	-3.87427	0.00557909	0.0465036	-2.56168	2.3981	4.4128	2.1593	5.8198	5.2347	4.7375		FAM72D	ENSG00000215784	728833	family with sequence similarity 72 member D [Source:HGNC Symbol;Acc:HGNC:33593]
PRIM1	-2.27263	3.87518	-9.17135	2.83182e-05	0.00201178	3.08085	2.4683	3.3204	2.4279	5.1238	5.0346	4.8761		PRIM1	ENSG00000198056	5557	DNA primase subunit 1 [Source:HGNC Symbol;Acc:HGNC:9369]
CDCA3	-2.27037	3.47058	-5.12348	0.00118431	0.0185336	-0.902092	1.9516	3.3423	1.7123	5.1653	4.2798	4.3722		CDCA3	ENSG00000111665	83461	cell division cycle associated 3 [Source:HGNC Symbol;Acc:HGNC:14624]
KIF20A	-2.26567	4.6651	-3.07363	0.0169818	0.0931316	-3.73547	2.7667	5.3657	2.4644	6.5037	5.4061	5.484		KIF20A	ENSG00000112984	10112	kinesin family member 20A [Source:HGNC Symbol;Acc:HGNC:9787]
CDCA2	-2.26433	3.16087	-3.64218	0.00763259	0.0567642	-2.89441	1.448	3.4957	1.1424	5.0363	3.85	3.9928		CDCA2	ENSG00000184661	157313	cell division cycle associated 2 [Source:HGNC Symbol;Acc:HGNC:14623]
FAM72C	-2.26133	4.19353	-3.8877	0.00548016	0.0459547	-2.54264	2.4797	4.4737	2.2352	5.8713	5.2951	4.8062		FAM72C	ENSG00000263513	554282	family with sequence similarity 72 member C [Source:HGNC Symbol;Acc:HGNC:30602]
RFC4	-2.2367	4.21745	-19.6142	1.33175e-07	0.000111733	8.27861	3.0788	3.1601	3.0584	5.3075	5.3655	5.3344		RFC4	ENSG00000163918	5984	replication factor C subunit 4 [Source:HGNC Symbol;Acc:HGNC:9972]
BUB1B	-2.23593	4.70763	-3.9894	0.00478998	0.0425092	-2.39929	3.0638	4.8797	2.8255	6.4991	5.2513	5.7264		BUB1B	ENSG00000156970	701	BUB1 mitotic checkpoint serine/threonine kinase B [Source:HGNC Symbol;Acc:HGNC:1149]
CDC7	-2.23247	3.9785	-11.0944	7.63369e-06	0.000951946	4.43657	2.7194	3.229	2.6384	5.3433	4.8931	5.0478		CDC7	ENSG00000097046	8317	cell division cycle 7 [Source:HGNC Symbol;Acc:HGNC:1745]
LPL	-2.22497	2.82928	-8.81889	3.69432e-05	0.00226782	2.80188	1.6327	2.2772	1.2405	3.8407	3.97	4.0146		LPL	ENSG00000175445	4023	lipoprotein lipase [Source:HGNC Symbol;Acc:HGNC:6677]
CENPK	-2.21677	2.71332	-8.58598	4.42594e-05	0.00252188	2.61166	1.4128	2.0897	1.3123	4.1801	3.489	3.796		CENPK	ENSG00000123219	64105	centromere protein K [Source:HGNC Symbol;Acc:HGNC:29479]
EME1	-2.21307	2.69023	-8.86582	3.56399e-05	0.00224997	2.83963	1.471	1.9578	1.3223	4.0848	3.3333	3.9722		EME1	ENSG00000154920	146956	essential meiotic structure-specific endonuclease 1 [Source:HGNC Symbol;Acc:HGNC:24965]
DONSON	-2.20953	3.0469	-13.65	1.77948e-06	0.000486634	5.89123	2.1211	1.7946	1.9107	4.4043	3.9933	4.0574		DONSON	ENSG00000159147	29980	DNA replication fork stabilization factor DONSON [Source:HGNC Symbol;Acc:HGNC:2993]
RMI2	-2.20837	4.14012	-7.79421	8.44762e-05	0.00376949	1.92745	3.0974	3.4929	2.5175	5.306	5.574	4.8529		RMI2	ENSG00000175643	116028	RecQ mediated genome instability 2 [Source:HGNC Symbol;Acc:HGNC:28349]
TROAP	-2.20767	4.18673	-3.47194	0.00965294	0.0657895	-3.14272	2.491	4.6437	2.114	5.7979	4.7221	5.3517		TROAP	ENSG00000135451	10024	trophinin associated protein [Source:HGNC Symbol;Acc:HGNC:12327]
WDHD1	-2.2073	4.00198	-11.478	6.02284e-06	0.000778137	4.6775	2.9291	3.0727	2.6932	5.4558	4.8477	5.0134		WDHD1	ENSG00000198554	11169	WD repeat and HMG-box DNA binding protein 1 [Source:HGNC Symbol;Acc:HGNC:23170]
ERCC6L	-2.20727	2.4621	-5.64309	0.00066343	0.013009	-0.279015	0.9554	2.2772	0.8428	3.9716	3.2467	3.4789		ERCC6L	ENSG00000186871	54821	ERCC excision repair 6 like, spindle assembly checkpoint helicase [Source:HGNC Symbol;Acc:HGNC:20794]
TRIP13	-2.20283	3.46202	-9.75501	1.85775e-05	0.00154494	3.52064	2.0768	2.8457	2.1593	4.7627	4.5315	4.3961		TRIP13	ENSG00000071539	9319	thyroid hormone receptor interactor 13 [Source:HGNC Symbol;Acc:HGNC:12307]
FAM72B	-2.19623	4.16755	-3.95687	0.00499985	0.0437084	-2.44498	2.4683	4.4276	2.3124	5.7605	5.2474	4.7891		FAM72B	ENSG00000188610	653820	family with sequence similarity 72 member B [Source:HGNC Symbol;Acc:HGNC:24805]
CIT	-2.19093	4.41097	-3.86052	0.00568239	0.047047	-2.58119	2.7897	4.3813	2.7755	6.2771	4.4845	5.7577		CIT	ENSG00000122966	11113	citron rho-interacting serine/threonine kinase [Source:HGNC Symbol;Acc:HGNC:1985]
BUB1	-2.18923	5.32402	-3.92905	0.00518734	0.0446624	-2.48419	3.8666	5.4868	3.3348	7.1323	6.0431	6.0805		BUB1	ENSG00000169679	699	BUB1 mitotic checkpoint serine/threonine kinase [Source:HGNC Symbol;Acc:HGNC:1148]
AUNIP	-2.1864	2.2651	-15.7797	6.34466e-07	0.00024612	6.87726	1.0036	1.1799	1.3322	3.2834	3.3149	3.4766		AUNIP	ENSG00000127423	79000	aurora kinase A and ninein interacting protein [Source:HGNC Symbol;Acc:HGNC:28363]
ASPM	-2.1833	4.62095	-3.02377	0.0182517	0.0974342	-3.8106	2.9701	5.1444	2.4734	6.6454	4.8893	5.6031		ASPM	ENSG00000066279	259266	assembly factor for spindle microtubules [Source:HGNC Symbol;Acc:HGNC:19048]
SPAG5	-2.18297	4.67685	-4.32835	0.00309264	0.0329824	-1.93202	3.1834	4.7472	2.8255	6.3126	5.2435	5.7489		SPAG5	ENSG00000076382	10615	sperm associated antigen 5 [Source:HGNC Symbol;Acc:HGNC:13452]
FAM72A	-2.18097	4.22982	-3.93742	0.00513014	0.0444973	-2.47238	2.6354	4.4752	2.3074	5.846	5.2724	4.8425		FAM72A	ENSG00000196550	729533	family with sequence similarity 72 member A [Source:HGNC Symbol;Acc:HGNC:24044]
SAPCD2	-2.17893	3.79943	-4.43449	0.00270623	0.0305268	-1.78913	2.3052	3.8878	1.9369	5.3853	4.655	4.6264		SAPCD2	ENSG00000186193	89958	suppressor APC domain containing 2 [Source:HGNC Symbol;Acc:HGNC:28055]
FANCD2	-2.1787	4.23908	-6.47685	0.000281145	0.0077131	0.643196	2.9538	3.6216	2.8738	5.8577	4.6448	5.4828		FANCD2	ENSG00000144554	2177	FA complementation group D2 [Source:HGNC Symbol;Acc:HGNC:3585]
CHEK1	-2.17013	4.3996	-8.07895	6.65551e-05	0.00321373	2.18046	3.2746	3.8576	2.8114	5.641	5.5955	5.2175		CHEK1	ENSG00000149554	1111	checkpoint kinase 1 [Source:HGNC Symbol;Acc:HGNC:1925]
NCAPG2	-2.16797	3.85175	-5.9425	0.000482726	0.0108574	0.0627965	2.38	3.4816	2.4417	5.4875	4.4309	4.8888		NCAPG2	ENSG00000146918	54892	non-SMC condensin II complex subunit G2 [Source:HGNC Symbol;Acc:HGNC:21904]
TEDC2	-2.16533	3.01067	-16.9946	3.73195e-07	0.000197456	7.36713	1.7872	1.9415	2.0553	4.0267	4.1342	4.1191		TEDC2	ENSG00000162062	80178	tubulin epsilon and delta complex 2 [Source:HGNC Symbol;Acc:HGNC:25849]
GMNN	-2.1592	4.24967	-12.351	3.60357e-06	0.000625922	5.19437	3.0332	3.4985	2.9785	5.2881	5.4815	5.2182		GMNN	ENSG00000112312	51053	geminin DNA replication inhibitor [Source:HGNC Symbol;Acc:HGNC:17493]
DYNC2I2	-2.1587	4.08312	-13.6801	1.75188e-06	0.000486634	5.90648	2.8869	3.2884	2.836	5.1247	5.2629	5.0998		DYNC2I2	ENSG00000119333	89891	dynein 2 intermediate chain 2 [Source:HGNC Symbol;Acc:HGNC:28296]
TPX2	-2.15137	6.18478	-4.14222	0.00392411	0.0380453	-2.18657	4.5551	6.3501	4.4221	7.8362	6.8892	7.056		TPX2	ENSG00000088325	22974	TPX2 microtubule nucleation factor [Source:HGNC Symbol;Acc:HGNC:1249]
NUF2	-2.1342	3.4219	-3.65241	0.00752661	0.0563899	-2.8796	1.7688	3.8312	1.4644	4.9278	4.1877	4.3515		NUF2	ENSG00000143228	83540	NUF2 component of NDC80 kinetochore complex [Source:HGNC Symbol;Acc:HGNC:14621]
HAUS8	-2.11113	2.84273	-14.5301	1.14219e-06	0.000384573	6.32025	1.5913	2.0057	1.7645	3.8509	3.9794	3.8646		HAUS8	ENSG00000131351	93323	HAUS augmin like complex subunit 8 [Source:HGNC Symbol;Acc:HGNC:30532]
TTK	-2.106	3.8573	-3.51849	0.00904891	0.0631151	-3.07449	2.233	4.2826	1.8973	5.4645	4.6968	4.5696		TTK	ENSG00000112742	7272	TTK protein kinase [Source:HGNC Symbol;Acc:HGNC:12401]
LMNB1	-2.10597	6.80132	-7.72365	8.97157e-05	0.00379023	1.86349	5.5821	6.32	5.3429	8.1644	7.6023	7.7962		LMNB1	ENSG00000113368	4001	lamin B1 [Source:HGNC Symbol;Acc:HGNC:6637]
CENPU	-2.098	4.93317	-10.9547	8.33728e-06	0.000996081	4.34659	3.6694	4.2956	3.6875	6.0513	6.0046	5.8906		CENPU	ENSG00000151725	79682	centromere protein U [Source:HGNC Symbol;Acc:HGNC:21348]
BARD1	-2.09203	3.26738	-9.5836	2.09772e-05	0.00170176	3.39424	2.0234	2.544	2.0967	4.5453	3.9246	4.4703		BARD1	ENSG00000138376	580	BRCA1 associated RING domain 1 [Source:HGNC Symbol;Acc:HGNC:952]
TICRR	-2.08877	4.07738	-5.19612	0.00108976	0.017397	-0.812652	2.573	3.6087	2.9173	5.8455	4.3733	5.1465		TICRR	ENSG00000140534	90381	TOPBP1 interacting checkpoint and replication regulator [Source:HGNC Symbol;Acc:HGNC:28704]
BRCA2	-2.08373	3.20903	-6.39694	0.000304176	0.00804672	0.558739	1.8761	2.5	2.1254	4.8938	3.6025	4.2564		BRCA2	ENSG00000139618	675	BRCA2 DNA repair associated [Source:HGNC Symbol;Acc:HGNC:1101]
CHTF18	-2.0741	4.72382	-8.18281	6.11155e-05	0.0030588	2.27076	3.6545	3.7998	3.606	6.1086	5.1574	6.0166		CHTF18	ENSG00000127586	63922	chromosome transmission fidelity factor 18 [Source:HGNC Symbol;Acc:HGNC:18435]
C21orf58	-2.06787	4.0105	-5.65919	0.000651998	0.0129133	-0.260325	2.6506	3.5479	2.7312	5.5262	4.3079	5.2992		C21orf58	ENSG00000160298	54058	chromosome 21 open reading frame 58 [Source:HGNC Symbol;Acc:HGNC:1300]
FANCG	-2.05213	4.4312	-10.5803	1.06129e-05	0.00114485	4.09931	3.173	3.8178	3.2246	5.5318	5.3394	5.5006		FANCG	ENSG00000221829	2189	FA complementation group G [Source:HGNC Symbol;Acc:HGNC:3588]
DSN1	-2.04333	3.73747	-9.62439	2.0376e-05	0.00167702	3.42452	2.5407	3.1423	2.4644	4.9955	4.6565	4.6254		DSN1	ENSG00000149636	79980	DSN1 component of MIS12 kinetochore complex [Source:HGNC Symbol;Acc:HGNC:16165]
CDC20	-2.04073	5.47517	-3.01783	0.0184096	0.0978446	-3.81957	3.7818	6.1663	3.4163	6.8749	6.6339	5.9778		CDC20	ENSG00000117399	991	cell division cycle 20 [Source:HGNC Symbol;Acc:HGNC:1723]
CENPI	-2.0381	2.03972	-5.61623	0.000683007	0.0130843	-0.310284	0.8541	1.5578	0.6501	3.667	2.3649	3.1444		CENPI	ENSG00000102384	2491	centromere protein I [Source:HGNC Symbol;Acc:HGNC:3968]
MXD3	-2.0363	3.83748	-5.99708	0.000456083	0.0105354	0.123804	2.343	3.6061	2.5089	5.1694	4.8438	4.5537		MXD3	ENSG00000213347	83463	MAX dimerization protein 3 [Source:HGNC Symbol;Acc:HGNC:14008]
HOXB9	-2.02257	6.65078	-13.3719	2.05848e-06	0.000486634	5.74874	5.5069	5.8209	5.5907	7.4942	7.8482	7.6438		HOXB9	ENSG00000170689	3219	homeobox B9 [Source:HGNC Symbol;Acc:HGNC:5120]
CDC25C	-2.02183	2.57212	-4.08499	0.00422663	0.0396968	-2.26585	1.1245	2.7874	0.7717	3.9829	3.3729	3.3933		CDC25C	ENSG00000158402	995	cell division cycle 25C [Source:HGNC Symbol;Acc:HGNC:1727]
FOXC1	-2.01843	6.22362	-10.9281	8.47948e-06	0.00100167	4.3293	5.4091	5.3998	4.8343	7.3241	7.259	7.1154		FOXC1	ENSG00000054598	2296	forkhead box C1 [Source:HGNC Symbol;Acc:HGNC:3800]
DHFR	-2.01673	7.1072	-11.0121	8.03938e-06	0.000981599	4.38375	5.8991	6.4563	5.9411	8.2797	8.0219	8.0451		DHFR	ENSG00000228716	1719	dihydrofolate reductase [Source:HGNC Symbol;Acc:HGNC:2861]
DDIAS	-2.0135	2.65875	-8.82815	3.66817e-05	0.00226428	2.80935	1.3145	2.0897	1.5518	3.9222	3.4322	3.6421		DDIAS	ENSG00000165490	220042	DNA damage induced apoptosis suppressor [Source:HGNC Symbol;Acc:HGNC:26351]
CCNB2	-2.00617	3.90852	-3.781	0.00632192	0.0504147	-2.69456	2.4336	4.2515	2.0312	5.1774	4.9442	4.6132		CCNB2	ENSG00000157456	9133	cyclin B2 [Source:HGNC Symbol;Acc:HGNC:1580]
WEE1	-2.00243	4.46295	-8.30815	5.52049e-05	0.00294895	2.37837	3.4026	3.9005	3.0821	5.7835	5.3754	5.2336		WEE1	ENSG00000166483	7465	WEE1 G2 checkpoint kinase [Source:HGNC Symbol;Acc:HGNC:12761]
PXMP2	-2.00017	3.47548	-8.66296	4.16746e-05	0.00242433	2.67506	2.5133	2.7315	2.1814	4.365	4.9042	4.1575		PXMP2	ENSG00000176894	5827	peroxisomal membrane protein 2 [Source:HGNC Symbol;Acc:HGNC:9716]
SPSB4	-1.9954	1.51187	-10.8198	9.0865e-06	0.00104023	4.25857	0.2819	0.8704	0.3902	2.3516	2.5397	2.6374		SPSB4	ENSG00000175093	92369	splA/ryanodine receptor domain and SOCS box containing 4 [Source:HGNC Symbol;Acc:HGNC:30630]
WDR90	-1.98853	4.37757	-5.01888	0.00133677	0.0200911	-1.03225	3.5584	3.1636	3.4279	5.8321	4.3698	5.9136		WDR90	ENSG00000161996	197335	WD repeat domain 90 [Source:HGNC Symbol;Acc:HGNC:26960]
SGPP2	-1.98313	2.5918	-7.37651	0.000121426	0.00457344	1.54123	1.1099	2.0972	1.5936	3.2773	3.6116	3.8612		SGPP2	ENSG00000163082	130367	sphingosine-1-phosphate phosphatase 2 [Source:HGNC Symbol;Acc:HGNC:19953]
MCM3	-1.98213	7.24033	-15.0281	8.98626e-07	0.00031202	6.54919	6.2707	6.1946	6.2825	8.3597	8.0521	8.2824		MCM3	ENSG00000112118	4172	minichromosome maintenance complex component 3 [Source:HGNC Symbol;Acc:HGNC:6945]
POLD1	-1.98177	5.66768	-12.7278	2.91669e-06	0.000583399	5.40492	4.6105	4.7775	4.6424	6.8564	6.3914	6.7279		POLD1	ENSG00000062822	5424	DNA polymerase delta 1, catalytic subunit [Source:HGNC Symbol;Acc:HGNC:9175]
KIF14	-1.9768	3.396	-3.1508	0.0151971	0.0872033	-3.61954	1.9102	3.7608	1.5518	5.3119	3.7078	4.1335		KIF14	ENSG00000118193	9928	kinesin family member 14 [Source:HGNC Symbol;Acc:HGNC:19181]
PHF19	-1.96953	4.5839	-6.95766	0.000177648	0.00575467	1.13489	3.2876	4.136	3.3738	6.0087	5.2513	5.446		PHF19	ENSG00000119403	26147	PHD finger protein 19 [Source:HGNC Symbol;Acc:HGNC:24566]
CCNF	-1.95963	4.64622	-4.38073	0.00289489	0.0318152	-1.8613	3.2481	4.5779	3.1732	6.3622	5.223	5.2929		CCNF	ENSG00000162063	899	cyclin F [Source:HGNC Symbol;Acc:HGNC:1591]
CTNNAL1	-1.95957	3.73212	-5.58024	0.000710251	0.0132625	-0.352341	3.2908	3.0424	1.9238	5.0372	4.5707	4.5278		CTNNAL1	ENSG00000119326	8727	catenin alpha like 1 [Source:HGNC Symbol;Acc:HGNC:2512]
TONSL	-1.9545	4.74365	-8.88939	3.50047e-05	0.00224036	2.85852	3.5313	3.7862	3.9817	5.919	5.279	5.9647		TONSL	ENSG00000160949	4796	tonsoku like, DNA repair protein [Source:HGNC Symbol;Acc:HGNC:7801]
NEK2	-1.95207	3.17273	-3.18838	0.014401	0.0840096	-3.56324	1.7312	3.6941	1.1648	4.6702	4.0522	3.7239		NEK2	ENSG00000117650	4751	NIMA related kinase 2 [Source:HGNC Symbol;Acc:HGNC:7745]
OIP5	-1.9503	2.42642	-6.91926	0.000184117	0.00584493	1.09663	1.1953	2.1335	1.025	3.5087	3.4115	3.2845		OIP5	ENSG00000104147	11339	Opa interacting protein 5 [Source:HGNC Symbol;Acc:HGNC:20300]
MAD2L1	-1.9457	4.75045	-5.59201	0.000701208	0.0132502	-0.338562	3.6494	4.5047	3.1787	5.9568	5.9305	5.2826		MAD2L1	ENSG00000164109	4085	mitotic arrest deficient 2 like 1 [Source:HGNC Symbol;Acc:HGNC:6763]
STIL	-1.94013	3.9526	-5.62893	0.00067367	0.0130398	-0.295483	2.6706	3.5799	2.6971	5.4992	4.3733	4.8955		STIL	ENSG00000123473	6491	STIL centriolar assembly protein [Source:HGNC Symbol;Acc:HGNC:10879]
MTFR2	-1.9294	2.28337	-6.99384	0.000171786	0.00563537	1.17077	1.139	1.9332	0.8838	3.4931	3.2033	3.0478		MTFR2	ENSG00000146410	113115	mitochondrial fission regulator 2 [Source:HGNC Symbol;Acc:HGNC:21115]
RRM1	-1.92483	6.28728	-10.4285	1.17289e-05	0.00121928	3.99647	5.3113	5.5406	5.1227	7.5514	7.0125	7.1852		RRM1	ENSG00000167325	6240	ribonucleotide reductase catalytic subunit M1 [Source:HGNC Symbol;Acc:HGNC:10451]
HIRIP3	-1.92357	5.07665	-13.2339	2.21514e-06	0.000502293	5.67671	4.0246	4.3273	3.9927	6.1562	5.9172	6.0419		HIRIP3	ENSG00000149929	8479	HIRA interacting protein 3 [Source:HGNC Symbol;Acc:HGNC:4917]
POC1A	-1.9206	3.88617	-7.85549	8.02031e-05	0.00368238	1.98258	2.6805	3.4788	2.6183	5.0328	4.8206	4.686		POC1A	ENSG00000164087	25886	POC1 centriolar protein A [Source:HGNC Symbol;Acc:HGNC:24488]
CCNE2	-1.9114	2.4847	-7.38101	0.000120942	0.00457344	1.5455	1.6122	1.423	1.5518	3.6081	2.8365	3.8766		CCNE2	ENSG00000175305	9134	cyclin E2 [Source:HGNC Symbol;Acc:HGNC:1590]
DEPDC1B	-1.90867	3.63957	-4.28484	0.00326818	0.0339689	-1.99108	2.3242	3.7373	1.9942	5.0638	4.3591	4.3588		DEPDC1B	ENSG00000035499	55789	DEP domain containing 1B [Source:HGNC Symbol;Acc:HGNC:24902]
HMMR	-1.9077	4.69582	-2.39822	0.046039	0.176154	-4.75924	3.1195	5.7399	2.3665	6.1701	5.6574	5.1215		HMMR	ENSG00000072571	3161	hyaluronan mediated motility receptor [Source:HGNC Symbol;Acc:HGNC:5012]
DTYMK	-1.90727	4.7826	-9.04553	3.11061e-05	0.00215588	2.98246	3.5717	4.1802	3.735	5.5926	6.057	5.5591		DTYMK	ENSG00000168393	1841	deoxythymidylate kinase [Source:HGNC Symbol;Acc:HGNC:3061]
HOXA13	-1.90533	4.2178	-12.017	4.36832e-06	0.000655897	5.00159	3.2381	3.5261	3.0312	5.2723	5.0898	5.1493		HOXA13	ENSG00000106031	3209	homeobox A13 [Source:HGNC Symbol;Acc:HGNC:5102]
PGP	-1.9022	3.4578	-11.4799	6.01591e-06	0.000778137	4.67867	2.5407	2.5331	2.4463	4.2755	4.7346	4.2166		PGP	ENSG00000184207	283871	phosphoglycolate phosphatase [Source:HGNC Symbol;Acc:HGNC:8909]
PIMREG	-1.8848	2.01447	-3.689	0.00716038	0.0543436	-2.82673	0.4301	2.3959	0.3902	3.0869	3.0911	2.6926		PIMREG	ENSG00000129195	54478	PICALM interacting mitotic regulator [Source:HGNC Symbol;Acc:HGNC:25483]
APOBEC3B	-1.88277	2.36102	-5.2995	0.000969278	0.0160741	-0.686685	1.0192	2.2772	0.9625	3.596	3.0605	3.2507		APOBEC3B	ENSG00000179750	9582	apolipoprotein B mRNA editing enzyme catalytic subunit 3B [Source:HGNC Symbol;Acc:HGNC:17352]
PSMC3IP	-1.87333	1.90517	-9.85638	1.73048e-05	0.00149967	3.59435	0.7451	1.018	1.1424	2.835	2.5461	3.1444		PSMC3IP	ENSG00000131470	29893	PSMC3 interacting protein [Source:HGNC Symbol;Acc:HGNC:17928]
GINS4	-1.8696	3.3663	-8.18371	6.10706e-05	0.0030588	2.27154	2.1356	2.7172	2.4417	4.5527	3.8803	4.4703		GINS4	ENSG00000147536	84296	GINS complex subunit 4 [Source:HGNC Symbol;Acc:HGNC:28226]
CENPH	-1.86917	4.20802	-6.47853	0.00028068	0.0077131	0.644971	3.18	3.8576	2.7827	5.1928	5.4217	4.8133		CENPH	ENSG00000153044	64946	centromere protein H [Source:HGNC Symbol;Acc:HGNC:17268]
BLM	-1.85727	4.47083	-10.3852	1.2071e-05	0.00121928	3.96685	3.3876	3.8111	3.4279	5.6475	5.1901	5.3608		BLM	ENSG00000197299	641	BLM RecQ like helicase [Source:HGNC Symbol;Acc:HGNC:1058]
ANLN	-1.84513	2.79767	-3.64158	0.00763884	0.0567727	-2.89528	1.4009	2.7874	1.437	4.6575	3.0065	3.4967		ANLN	ENSG00000011426	54443	anillin, actin binding protein [Source:HGNC Symbol;Acc:HGNC:14082]
H2AZ1	-1.8418	7.43357	-6.72277	0.000221624	0.00660178	0.898161	6.3818	7.05	6.1062	8.3206	8.7007	8.0421		H2AZ1	ENSG00000164032	3015	H2A.Z variant histone 1 [Source:HGNC Symbol;Acc:HGNC:4741]
TUBA4A	-1.84033	4.8298	-11.6718	5.35775e-06	0.000719655	4.7959	4.061	3.9727	3.6952	5.945	5.7153	5.5896		TUBA4A	ENSG00000127824	7277	tubulin alpha 4a [Source:HGNC Symbol;Acc:HGNC:12407]
UBE2C	-1.83517	3.47565	-3.09772	0.0164018	0.091303	-3.69923	1.6429	4.0623	1.969	4.1849	4.8219	4.1729		UBE2C	ENSG00000175063	11065	ubiquitin conjugating enzyme E2 C [Source:HGNC Symbol;Acc:HGNC:15937]
ZGRF1	-1.83057	2.82088	-6.10947	0.000406229	0.00972761	0.248161	1.7121	2.1969	1.8078	4.1703	3.0517	3.9865		ZGRF1	ENSG00000138658	55345	zinc finger GRF-type containing 1 [Source:HGNC Symbol;Acc:HGNC:25654]
RFC3	-1.8179	4.76195	-9.91107	1.66591e-05	0.00149273	3.63381	3.7159	4.2027	3.6404	5.8409	5.6346	5.5372		RFC3	ENSG00000133119	5983	replication factor C subunit 3 [Source:HGNC Symbol;Acc:HGNC:9971]
TUBA1B	-1.8177	8.42455	-7.81353	8.31023e-05	0.00375346	1.94487	7.4032	8.0255	7.1184	9.4725	9.2583	9.2694		TUBA1B	ENSG00000123416	10376	tubulin alpha 1b [Source:HGNC Symbol;Acc:HGNC:18809]
SKIDA1	-1.81633	1.8908	-5.7319	0.000603011	0.0122937	-0.176349	1.3145	0.9212	0.7122	3.432	2.1822	2.7827		SKIDA1	ENSG00000180592	387640	SKI/DACH domain containing 1 [Source:HGNC Symbol;Acc:HGNC:32697]
TUBB4B	-1.80527	7.499	-6.26004	0.00034869	0.00885053	0.412166	6.3395	7.244	6.2056	8.5564	8.5531	8.0954		TUBB4B	ENSG00000188229	10383	tubulin beta 4B class IVb [Source:HGNC Symbol;Acc:HGNC:20771]
USP1	-1.79973	5.5939	-8.52458	4.64504e-05	0.00261985	2.56071	4.7639	4.9589	4.3593	6.8249	6.2896	6.3668		USP1	ENSG00000162607	7398	ubiquitin specific peptidase 1 [Source:HGNC Symbol;Acc:HGNC:12607]
ARHGEF39	-1.79883	3.15668	-4.63744	0.00210643	0.0261211	-1.52053	1.9679	3.0615	1.7424	4.64	3.6879	3.8404		ARHGEF39	ENSG00000137135	84904	Rho guanine nucleotide exchange factor 39 [Source:HGNC Symbol;Acc:HGNC:25909]
RNASEH2A	-1.79317	5.01248	-9.31939	2.5392e-05	0.0019309	3.19495	3.9051	4.4609	3.9817	5.7782	6.1539	5.7951		RNASEH2A	ENSG00000104889	10535	ribonuclease H2 subunit A [Source:HGNC Symbol;Acc:HGNC:18518]
CIP2A	-1.7916	3.43467	-4.48823	0.00253101	0.0292471	-1.71741	2.2987	3.2155	2.1024	5.0434	3.7021	4.2459		CIP2A	ENSG00000163507	57650	cellular inhibitor of PP2A [Source:HGNC Symbol;Acc:HGNC:29302]
HROB	-1.78713	2.83493	-8.45751	4.89843e-05	0.00274881	2.50466	1.6327	2.3347	1.8567	3.9319	3.4923	3.7613		HROB	ENSG00000125319	78995	homologous recombination factor with OB-fold [Source:HGNC Symbol;Acc:HGNC:28460]
H2AX	-1.7857	6.71428	-5.89171	0.000509078	0.0112229	0.00567525	5.4559	6.5006	5.5078	7.7217	7.834	7.2657		H2AX	ENSG00000188486	3014	H2A.X variant histone [Source:HGNC Symbol;Acc:HGNC:4739]
SPAG6	-1.78413	4.921	-10.4169	1.18194e-05	0.00121928	3.98854	3.7469	4.3132	4.0267	5.6804	5.8682	5.8906		SPAG6	ENSG00000077327	9576	sperm associated antigen 6 [Source:HGNC Symbol;Acc:HGNC:11215]
FAM83D	-1.78237	3.31075	-3.56287	0.0085106	0.0604225	-3.00966	1.9185	3.5904	1.7498	4.8022	3.951	3.8526		FAM83D	ENSG00000101447	81610	family with sequence similarity 83 member D [Source:HGNC Symbol;Acc:HGNC:16122]
TMEM97	-1.7812	4.88367	-12.169	3.99968e-06	0.000625922	5.09004	3.8403	4.2281	3.9108	5.685	5.7818	5.856		TMEM97	ENSG00000109084	27346	transmembrane protein 97 [Source:HGNC Symbol;Acc:HGNC:28106]
SLC25A10	-1.78047	3.04113	-10.7238	9.66614e-06	0.001074	4.19521	2.3738	2.0972	1.9817	4.0031	4.0938	3.6972		SLC25A10	ENSG00000183048	1468	solute carrier family 25 member 10 [Source:HGNC Symbol;Acc:HGNC:10980]
DNMT1	-1.77943	6.67768	-6.27566	0.000343263	0.00882418	0.429006	5.6422	5.7088	6.0129	7.9619	6.9028	7.8375		DNMT1	ENSG00000130816	1786	DNA methyltransferase 1 [Source:HGNC Symbol;Acc:HGNC:2976]
DEPDC1	-1.77763	3.51605	-2.7764	0.0262091	0.122151	-4.18526	2.1356	4.136	1.6101	5.1355	4.1342	3.9449		DEPDC1	ENSG00000024526	55635	DEP domain containing 1 [Source:HGNC Symbol;Acc:HGNC:22949]
CENPF	-1.7735	6.21845	-3.40829	0.0105499	0.0694018	-3.23641	4.8639	6.4592	4.672	7.7759	6.4226	7.1171		CENPF	ENSG00000117724	1063	centromere protein F [Source:HGNC Symbol;Acc:HGNC:1857]
POGLUT3	-1.77283	4.13625	-8.66967	4.14577e-05	0.00242433	2.68056	3.2712	3.5124	2.9659	5.3331	4.7457	4.9892		POGLUT3	ENSG00000178202	143888	protein O-glucosyltransferase 3 [Source:HGNC Symbol;Acc:HGNC:28496]
PLK1	-1.76583	5.15192	-2.81721	0.0246797	0.117387	-4.12329	3.4293	5.7984	3.5793	6.6439	5.9621	5.4985		PLK1	ENSG00000166851	5347	polo like kinase 1 [Source:HGNC Symbol;Acc:HGNC:9077]
FANCE	-1.7603	2.98298	-12.5727	3.17964e-06	0.000598796	5.31915	1.9919	2.1969	2.1197	3.8013	4.0566	3.7315		FANCE	ENSG00000112039	2178	FA complementation group E [Source:HGNC Symbol;Acc:HGNC:3586]
CTPS1	-1.75867	5.2141	-11.9141	4.63984e-06	0.000669523	4.94096	4.3533	4.1269	4.5241	5.9709	6.122	6.1874		CTPS1	ENSG00000171793	1503	CTP synthase 1 [Source:HGNC Symbol;Acc:HGNC:2519]
KPNA2	-1.75743	6.66052	-4.43644	0.00269964	0.0304882	-1.78652	5.2993	6.702	5.3441	7.9474	7.5204	7.1499		KPNA2	ENSG00000182481	3838	karyopherin subunit alpha 2 [Source:HGNC Symbol;Acc:HGNC:6395]
RFC5	-1.75173	4.29013	-12.4284	3.44878e-06	0.000618054	5.2382	3.4352	3.5179	3.2897	5.3346	4.9993	5.1641		RFC5	ENSG00000111445	5985	replication factor C subunit 5 [Source:HGNC Symbol;Acc:HGNC:9973]
ATAD5	-1.746	3.36327	-5.32634	0.000940464	0.0158981	-0.654236	2.41	2.3409	2.7199	4.7088	3.439	4.561		ATAD5	ENSG00000176208	79915	ATPase family AAA domain containing 5 [Source:HGNC Symbol;Acc:HGNC:25752]
CENPE	-1.7456	3.79467	-2.88899	0.0222116	0.110274	-4.01441	2.3677	4.2498	2.1481	5.4927	3.9487	4.561		CENPE	ENSG00000138778	1062	centromere protein E [Source:HGNC Symbol;Acc:HGNC:1856]
ANXA2R	-1.7451	3.58948	-7.77956	8.5535e-05	0.00377135	1.91421	3.0485	2.8101	2.2922	4.5885	4.6164	4.1812		ANXA2R	ENSG00000177721	389289	annexin A2 receptor [Source:HGNC Symbol;Acc:HGNC:33463]
TRAIP	-1.72697	2.92375	-7.53851	0.000105286	0.00425395	1.69321	1.7407	2.4775	1.9626	4.0865	3.5342	3.741		TRAIP	ENSG00000183763	10293	TRAF interacting protein [Source:HGNC Symbol;Acc:HGNC:30764]
FBXO43	-1.71677	1.73365	-4.37894	0.00290142	0.031824	-1.86371	0.5645	1.6711	0.3902	3.2186	2.2688	2.2887		FBXO43	ENSG00000156509	286151	F-box protein 43 [Source:HGNC Symbol;Acc:HGNC:28521]
RTKN2	-1.7158	2.2486	-3.71412	0.00692012	0.0532717	-2.79053	0.8365	2.5494	0.7862	3.4589	2.8621	2.9985		RTKN2	ENSG00000182010	219790	rhotekin 2 [Source:HGNC Symbol;Acc:HGNC:19364]
PAXX	-1.71573	4.47443	-10.8871	8.7037e-06	0.00100736	4.30262	3.5286	3.5694	3.7517	5.069	5.5156	5.4123		PAXX	ENSG00000148362	286257	PAXX non-homologous end joining factor [Source:HGNC Symbol;Acc:HGNC:27849]
TMPO	-1.71463	6.98792	-5.67755	0.000639224	0.0127872	-0.23905	5.9027	6.8112	5.6779	8.1584	7.6895	7.6878		TMPO	ENSG00000120802	7112	thymopoietin [Source:HGNC Symbol;Acc:HGNC:11875]
DUT	-1.71323	6.92565	-6.54872	0.000262082	0.00740264	0.718485	6.2054	6.3632	5.6385	7.7991	8.1776	7.3701		DUT	ENSG00000128951	1854	deoxyuridine triphosphatase [Source:HGNC Symbol;Acc:HGNC:3078]
TUBG1	-1.71217	4.74788	-13.0294	2.47265e-06	0.00052834	5.56837	3.8159	4.0623	3.7972	5.5268	5.6712	5.6139		TUBG1	ENSG00000131462	7283	tubulin gamma 1 [Source:HGNC Symbol;Acc:HGNC:12417]
NASP	-1.7035	6.68968	-13.2564	2.18869e-06	0.000502293	5.68852	5.6691	5.9607	5.884	7.526	7.549	7.5493		NASP	ENSG00000132780	4678	nuclear autoantigenic sperm protein [Source:HGNC Symbol;Acc:HGNC:7644]
PIF1	-1.69043	2.65295	-2.53679	0.0374108	0.153554	-4.54933	1.4823	3.3392	0.6017	4.2434	3.0649	3.1862		PIF1	ENSG00000140451	80119	PIF1 5'-to-3' DNA helicase [Source:HGNC Symbol;Acc:HGNC:26220]
NT5DC2	-1.6874	4.16243	-6.27225	0.00034444	0.00882418	0.42533	2.8654	3.6745	3.4163	4.5502	5.2923	5.1759		NT5DC2	ENSG00000168268	64943	5'-nucleotidase domain containing 2 [Source:HGNC Symbol;Acc:HGNC:25717]
RACGAP1	-1.68437	5.40282	-4.03147	0.00453256	0.0412275	-2.3404	4.2306	5.4966	3.9547	6.7798	6.0127	5.9425		RACGAP1	ENSG00000161800	29127	Rac GTPase activating protein 1 [Source:HGNC Symbol;Acc:HGNC:9804]
NUDT8	-1.68343	1.96665	-7.95172	7.39735e-05	0.00351248	2.06841	0.939	1.423	1.0128	2.5647	3.1873	2.6731		NUDT8	ENSG00000167799	254552	nudix hydrolase 8 [Source:HGNC Symbol;Acc:HGNC:8055]
TEDC1	-1.67653	3.51987	-11.9219	4.61858e-06	0.000669523	4.94558	2.491	2.7966	2.7572	4.301	4.491	4.2824		TEDC1	ENSG00000185347	283643	tubulin epsilon and delta complex 1 [Source:HGNC Symbol;Acc:HGNC:20127]
SH3TC2	-1.6731	2.15785	-6.78414	0.000209064	0.00636413	0.960639	1.5913	1.5578	0.8148	3.3013	2.7839	2.898		SH3TC2	ENSG00000169247	79628	SH3 domain and tetratricopeptide repeats 2 [Source:HGNC Symbol;Acc:HGNC:29427]
KIF22	-1.64633	6.1005	-7.22561	0.000138989	0.0049339	1.39711	5.0549	5.7481	5.029	7.1749	6.7356	6.8605		KIF22	ENSG00000079616	3835	kinesin family member 22 [Source:HGNC Symbol;Acc:HGNC:6391]
CENPN	-1.64013	3.3786	-8.73176	3.95078e-05	0.00237282	2.73128	2.3555	2.9392	2.3809	4.3128	4.0545	4.2287		CENPN	ENSG00000166451	55839	centromere protein N [Source:HGNC Symbol;Acc:HGNC:30873]
E2F7	-1.6397	2.77092	-4.41829	0.00276165	0.0309542	-1.81084	1.7595	1.974	2.1197	4.0762	2.6554	4.0407		E2F7	ENSG00000165891	144455	E2F transcription factor 7 [Source:HGNC Symbol;Acc:HGNC:23820]
CCNB1	-1.6319	5.53245	-3.00999	0.0186202	0.0985187	-3.8314	4.2722	6.0343	3.843	6.8036	6.3308	5.9108		CCNB1	ENSG00000134057	891	cyclin B1 [Source:HGNC Symbol;Acc:HGNC:1579]
LIG1	-1.6284	6.02767	-9.09047	3.00763e-05	0.00210175	3.01775	5.0539	5.2535	5.333	7.0205	6.4995	7.0056		LIG1	ENSG00000105486	3978	DNA ligase 1 [Source:HGNC Symbol;Acc:HGNC:6598]
LRR1	-1.6169	3.77342	-9.50163	2.22468e-05	0.0017614	3.333	2.8698	3.2424	2.7827	4.5097	4.785	4.4509		LRR1	ENSG00000165501	122769	leucine rich repeat protein 1 [Source:HGNC Symbol;Acc:HGNC:19742]
KCTD12	-1.6164	5.1592	-3.89582	0.00542129	0.0457025	-2.53115	4.1384	5.3542	3.5604	6.0996	6.0659	5.7367		KCTD12	ENSG00000178695	115207	potassium channel tetramerization domain containing 12 [Source:HGNC Symbol;Acc:HGNC:14678]
NSD2	-1.61133	6.50157	-6.15562	0.000387542	0.00945676	0.298739	5.5076	5.8777	5.7024	7.7061	6.7137	7.5019		NSD2	ENSG00000109685	7468	nuclear receptor binding SET domain protein 2 [Source:HGNC Symbol;Acc:HGNC:12766]
GMDS	-1.6103	6.37355	-9.24365	2.68443e-05	0.00197528	3.13679	5.5006	5.6275	5.5771	6.9762	7.5334	7.0265		GMDS	ENSG00000112699	2762	GDP-mannose 4,6-dehydratase [Source:HGNC Symbol;Acc:HGNC:4369]
HLA-C	0.906033	6.52068	6.26154	0.000348165	0.00885053	0.413783	7.1689	6.7483	7.0039	6.0836	6.1071	6.0123		HLA-C	ENSG00000204525	3107	major histocompatibility complex, class I, C [Source:HGNC Symbol;Acc:HGNC:4933]
EXOC3L1	0.9078	5.02157	6.84109	0.000198116	0.00618333	1.01822	5.3971	5.4987	5.5306	4.4139	4.7249	4.5642		EXOC3L1	ENSG00000179044	283849	exocyst complex component 3 like 1 [Source:HGNC Symbol;Acc:HGNC:27540]
MFSD6	0.910267	5.04413	6.52051	0.000269386	0.00753942	0.689013	5.453	5.4469	5.5979	4.6931	4.3822	4.6917		MFSD6	ENSG00000151690	54842	major facilitator superfamily domain containing 6 [Source:HGNC Symbol;Acc:HGNC:24711]
ATF3	0.916033	5.15525	6.0884	0.000415096	0.00985498	0.224967	5.6359	5.5998	5.6041	4.5251	4.9679	4.5987		ATF3	ENSG00000162772	467	activating transcription factor 3 [Source:HGNC Symbol;Acc:HGNC:785]
ZSCAN18	0.9189	4.24352	4.56156	0.00231167	0.0279488	-1.62025	4.7249	4.4609	4.9231	3.7412	3.489	4.122		ZSCAN18	ENSG00000121413	65982	zinc finger and SCAN domain containing 18 [Source:HGNC Symbol;Acc:HGNC:21037]
PDLIM1	0.920033	7.12802	5.1249	0.00118237	0.0185294	-0.900335	7.8189	7.3212	7.624	6.8536	6.719	6.4314		PDLIM1	ENSG00000107438	9124	PDZ and LIM domain 1 [Source:HGNC Symbol;Acc:HGNC:2067]
IKBIP	0.922	4.99863	5.04213	0.00130109	0.0198033	-1.00317	5.5507	5.449	5.3792	4.6127	4.8232	4.177		IKBIP	ENSG00000166130	121457	IKBKB interacting protein [Source:HGNC Symbol;Acc:HGNC:26430]
SDSL	0.9224	5.17373	3.7926	0.00622393	0.0497869	-2.67796	5.5814	5.6925	5.6309	4.3157	5.28	4.5419		SDSL	ENSG00000139410	113675	serine dehydratase like [Source:HGNC Symbol;Acc:HGNC:30404]
DSE	0.9236	5.678	4.09974	0.00414632	0.039175	-2.24538	6.1174	5.8431	6.4589	5.3185	4.8361	5.494		DSE	ENSG00000111817	29940	dermatan sulfate epimerase [Source:HGNC Symbol;Acc:HGNC:21144]
DDX60	0.924133	1.83997	5.02034	0.0013345	0.0200911	-1.03042	2.5623	2.0823	2.2615	1.6569	1.2745	1.2023		DDX60	ENSG00000137628	55601	DExD/H-box helicase 60 [Source:HGNC Symbol;Acc:HGNC:25942]
MAP3K14	0.9243	4.30615	3.49999	0.00928393	0.0642703	-3.10157	4.344	4.6762	5.2847	3.5815	3.7846	4.1659		MAP3K14	ENSG00000006062	9020	mitogen-activated protein kinase kinase kinase 14 [Source:HGNC Symbol;Acc:HGNC:6853]
KCND1	0.924633	2.51362	4.50113	0.00249083	0.0291386	-1.70026	2.7943	2.8236	3.3099	2.1681	1.7281	2.2577		KCND1	ENSG00000102057	3750	potassium voltage-gated channel subfamily D member 1 [Source:HGNC Symbol;Acc:HGNC:6237]
HERC6	0.930333	3.10597	6.77049	0.000211787	0.00639442	0.946783	3.3785	3.6965	3.6384	2.5598	2.6318	2.7308		HERC6	ENSG00000138642	55008	HECT and RLD domain containing E3 ubiquitin protein ligase family member 6 [Source:HGNC Symbol;Acc:HGNC:26072]
COL9A2	0.9325	4.29222	4.44082	0.00268491	0.0303789	-1.78066	5.1127	4.8217	4.341	3.9976	3.7658	3.7145		COL9A2	ENSG00000049089	1298	collagen type IX alpha 2 chain [Source:HGNC Symbol;Acc:HGNC:2218]
PLXNB2	0.9325	8.50182	3.74459	0.00664035	0.0516673	-2.74674	8.945	8.6497	9.3095	8.2195	7.5714	8.3158		PLXNB2	ENSG00000196576	23654	plexin B2 [Source:HGNC Symbol;Acc:HGNC:9104]
TBC1D15	0.933067	7.10247	6.728	0.000220522	0.00660178	0.9035	7.5146	7.7045	7.4879	6.5947	6.8074	6.5057		TBC1D15	ENSG00000121749	64786	TBC1 domain family member 15 [Source:HGNC Symbol;Acc:HGNC:25694]
SNAI3	0.933667	4.72377	4.13986	0.00393611	0.0380959	-2.18983	4.9727	5.1228	5.4763	3.8345	4.5738	4.3625		SNAI3	ENSG00000185669	333929	snail family transcriptional repressor 3 [Source:HGNC Symbol;Acc:HGNC:18411]
FAM43A	0.9348	4.96143	5.62316	0.000677899	0.0130766	-0.302213	5.5215	5.2004	5.5646	4.7366	4.3518	4.3937		FAM43A	ENSG00000185112	131583	family with sequence similarity 43 member A [Source:HGNC Symbol;Acc:HGNC:26888]
ABCB1	0.9351	1.89295	3.28691	0.0125169	0.0771606	-3.41623	2.1781	1.9249	2.9785	1.2762	1.2592	1.7408		ABCB1	ENSG00000085563	5243	ATP binding cassette subfamily B member 1 [Source:HGNC Symbol;Acc:HGNC:40]
CMBL	0.935667	7.06927	7.19467	0.000142933	0.00500986	1.36724	7.5781	7.4887	7.5445	6.6128	6.7477	6.4438		CMBL	ENSG00000164237	134147	carboxymethylenebutenolidase homolog [Source:HGNC Symbol;Acc:HGNC:25090]
PCYOX1	0.9377	4.25328	4.72321	0.00189821	0.0246679	-1.40886	4.842	4.7307	4.5937	4.1556	3.4253	3.7724		PCYOX1	ENSG00000116005	51449	prenylcysteine oxidase 1 [Source:HGNC Symbol;Acc:HGNC:20588]
FGD5	0.941333	2.36343	3.37634	0.0110333	0.0715054	-3.28359	3.2145	2.6178	2.67	2.4406	1.46	1.7777		FGD5	ENSG00000154783	152273	FYVE, RhoGEF and PH domain containing 5 [Source:HGNC Symbol;Acc:HGNC:19117]
LATS2	0.942933	5.23087	4.4778	0.00256401	0.0294915	-1.73129	5.6096	5.5933	5.9041	4.9762	4.3191	4.9829		LATS2	ENSG00000150457	26524	large tumor suppressor kinase 2 [Source:HGNC Symbol;Acc:HGNC:6515]
DDR1	0.945067	4.2527	5.53679	0.000744757	0.0136326	-0.403352	4.68	4.8072	4.6885	3.8139	3.4692	4.0574		DDR1	ENSG00000204580	780	discoidin domain receptor tyrosine kinase 1 [Source:HGNC Symbol;Acc:HGNC:2730]
APOL4	0.946033	8.41162	4.68769	0.00198156	0.0250764	-1.45497	8.7097	9.132	8.8122	7.6189	8.2744	7.9225		APOL4	ENSG00000100336	80832	apolipoprotein L4 [Source:HGNC Symbol;Acc:HGNC:14867]
CXCL8	0.9461	1.58725	2.85149	0.0234672	0.114043	-4.07128	1.6529	2.4489	2.0791	0.7575	1.8248	0.7603		CXCL8	ENSG00000169429	3576	C-X-C motif chemokine ligand 8 [Source:HGNC Symbol;Acc:HGNC:6025]
ATOSB	0.946133	4.3409	4.23588	0.00347878	0.035235	-2.05786	4.6463	4.5458	5.2498	3.7865	3.6707	4.1463		ATOSB	ENSG00000005238	80256	atos homolog B [Source:HGNC Symbol;Acc:HGNC:25666]
SAMD9	0.955833	3.56352	5.75294	0.000589606	0.0121772	-0.152182	4.0496	3.9926	4.0821	3.3452	2.7786	3.133		SAMD9	ENSG00000205413	54809	sterile alpha motif domain containing 9 [Source:HGNC Symbol;Acc:HGNC:1348]
NLRP7	0.9567	2.69595	3.63265	0.00773275	0.0571582	-2.90822	2.7098	3.1949	3.6182	2.1284	1.9445	2.5799		NLRP7	ENSG00000167634	199713	NLR family pyrin domain containing 7 [Source:HGNC Symbol;Acc:HGNC:22947]
TXK	0.956833	2.51422	3.3035	0.0122263	0.0759344	-3.39156	2.8124	2.8631	3.3024	2.155	1.4193	2.5331		TXK	ENSG00000074966	7294	TXK tyrosine kinase [Source:HGNC Symbol;Acc:HGNC:12434]
ARL15	0.9582	4.6254	5.57539	0.000714014	0.0132625	-0.358022	4.8908	5.1762	5.2465	3.9106	4.3963	4.132		ARL15	ENSG00000185305	54622	ADP ribosylation factor like GTPase 15 [Source:HGNC Symbol;Acc:HGNC:25945]
NOTCH3	0.9608	1.65883	4.40048	0.00282397	0.03119	-1.83474	1.9269	2.0445	2.4463	1.4579	0.7906	1.2868		NOTCH3	ENSG00000074181	4854	notch receptor 3 [Source:HGNC Symbol;Acc:HGNC:7883]
CDH5	0.961467	3.35557	4.84768	0.00163521	0.0226827	-1.24873	3.5009	4.0279	3.9801	2.7591	2.7014	3.164		CDH5	ENSG00000179776	1003	cadherin 5 [Source:HGNC Symbol;Acc:HGNC:1764]
GOLGA8G	0.9629	2.07228	4.08435	0.00423013	0.0396968	-2.26674	2.1851	2.6332	2.8429	1.5508	1.2592	1.9625		GOLGA8G	ENSG00000183629	283768	golgin A8 family member G [Source:HGNC Symbol;Acc:HGNC:25328]
HBP1	0.9631	4.43372	7.6388	9.65062e-05	0.00395695	1.78589	4.9003	4.993	4.8525	4.09	3.9001	3.8664		HBP1	ENSG00000105856	26959	HMG-box transcription factor 1 [Source:HGNC Symbol;Acc:HGNC:23200]
TLR6	0.963467	2.14323	5.21999	0.00106054	0.0172276	-0.783433	2.5623	2.4019	2.9107	1.5103	1.5508	1.9234		TLR6	ENSG00000174130	10333	toll like receptor 6 [Source:HGNC Symbol;Acc:HGNC:16711]
ARHGAP5	0.967633	5.75802	4.98681	0.00138776	0.0203961	-1.07248	6.1737	6.1834	6.3684	5.5865	4.8856	5.3505		ARHGAP5	ENSG00000100852	394	Rho GTPase activating protein 5 [Source:HGNC Symbol;Acc:HGNC:675]
ZNF528	0.968167	4.22742	4.16106	0.00382979	0.0375576	-2.16059	4.6361	4.5525	4.9459	3.6601	3.3587	4.2112		ZNF528	ENSG00000167555	84436	zinc finger protein 528 [Source:HGNC Symbol;Acc:HGNC:29384]
DDX60L	0.970467	3.3404	3.73583	0.00671946	0.0520641	-2.75931	4.0168	3.4121	4.048	3.2773	2.4415	2.8467		DDX60L	ENSG00000181381	91351	DExD/H-box 60 like [Source:HGNC Symbol;Acc:HGNC:26429]
PRSS2	0.970733	4.4353	2.84809	0.0235845	0.114353	-4.07643	4.8519	4.5752	5.3349	3.5214	4.6983	3.6301		PRSS2	ENSG00000275896	5645	serine protease 2 [Source:HGNC Symbol;Acc:HGNC:9483]
NLGN4Y	0.9723	3.62852	4.79442	0.00174249	0.0235533	-1.31697	4.1492	3.9089	4.2859	3.5138	2.8209	3.0924		NLGN4Y	ENSG00000165246	22829	neuroligin 4 Y-linked [Source:HGNC Symbol;Acc:HGNC:15529]
FOSL1	0.973233	3.29985	6.11305	0.000404745	0.00972761	0.252092	3.6469	3.6571	4.0554	2.6744	2.9361	2.8292		FOSL1	ENSG00000175592	8061	FOS like 1, AP-1 transcription factor subunit [Source:HGNC Symbol;Acc:HGNC:13718]
SHD	0.9744	2.37713	3.19027	0.0143622	0.0838563	-3.56042	2.3178	3.4674	2.8078	1.5205	2.1741	1.9752		SHD	ENSG00000105251	56961	Src homology 2 domain containing transforming protein D [Source:HGNC Symbol;Acc:HGNC:30633]
DUSP10	0.976367	4.28842	4.41156	0.00278502	0.031049	-1.81987	4.5142	4.6688	5.1468	3.4615	3.8878	4.0514		DUSP10	ENSG00000143507	11221	dual specificity phosphatase 10 [Source:HGNC Symbol;Acc:HGNC:3065]
ITPKC	0.976667	4.17483	7.1664	0.000146645	0.00508143	1.33986	4.7297	4.5858	4.674	3.5593	3.8803	3.6199		ITPKC	ENSG00000086544	80271	inositol-trisphosphate 3-kinase C [Source:HGNC Symbol;Acc:HGNC:14897]
LPAR6	0.9774	2.4753	2.16013	0.0658598	0.21606	-5.11626	2.6656	3.6916	2.5348	1.3812	2.9069	1.6717		LPAR6	ENSG00000139679	10161	lysophosphatidic acid receptor 6 [Source:HGNC Symbol;Acc:HGNC:15520]
RNF19B	0.977767	4.55555	5.5297	0.000750565	0.0136651	-0.411705	4.8376	4.8904	5.4053	3.9903	4.0677	4.142		RNF19B	ENSG00000116514	127544	ring finger protein 19B [Source:HGNC Symbol;Acc:HGNC:26886]
APOL2	0.9782	3.26803	6.87115	0.000192596	0.00602799	1.04846	3.6519	3.6793	3.9402	2.623	2.8671	2.8467		APOL2	ENSG00000128335	23780	apolipoprotein L2 [Source:HGNC Symbol;Acc:HGNC:619]
ERVFRD-1	0.981067	1.47843	5.96431	0.000471875	0.0108326	0.0872282	1.8412	1.8305	2.2352	0.8899	0.8934	1.1804		ERVFRD-1	ENSG00000244476	405754	endogenous retrovirus group FRD member 1, envelope [Source:HGNC Symbol;Acc:HGNC:33823]
UBE2QL1	0.981433	3.33958	4.30833	0.00317209	0.0335348	-1.95916	3.6719	3.8357	3.9833	2.4674	3.3296	2.7496		UBE2QL1	ENSG00000215218	134111	ubiquitin conjugating enzyme E2 Q family like 1 [Source:HGNC Symbol;Acc:HGNC:37269]
H2BC12	0.981733	3.76	3.37138	0.0111105	0.0717723	-3.29093	3.9971	4.4084	4.3471	2.6836	3.8652	3.2586		H2BC12	ENSG00000197903	85236	H2B clustered histone 12 [Source:HGNC Symbol;Acc:HGNC:13954]
GARRE1	0.9842	2.05057	4.43337	0.00271004	0.0305388	-1.79063	2.2194	2.7783	2.6303	1.4579	1.2745	1.943		GARRE1	ENSG00000166398	9710	granule associated Rac and RHOG effector 1 [Source:HGNC Symbol;Acc:HGNC:29016]
CYTL1	0.985367	5.79402	4.52361	0.00242245	0.0287256	-1.67043	6.7122	5.9868	6.1611	5.4247	5.4353	5.044		CYTL1	ENSG00000170891	54360	cytokine like 1 [Source:HGNC Symbol;Acc:HGNC:24435]
OGA	0.985733	6.92277	4.03241	0.00452698	0.0412275	-2.33909	7.332	7.2129	7.702	6.5469	5.9408	6.802		OGA	ENSG00000198408	10724	O-GlcNAcase [Source:HGNC Symbol;Acc:HGNC:7056]
ZNF778	0.9881	4.23678	4.92389	0.00149414	0.0213316	-1.15183	4.8232	4.4921	4.8772	3.8407	3.3729	4.0146		ZNF778	ENSG00000170100	197320	zinc finger protein 778 [Source:HGNC Symbol;Acc:HGNC:26479]
ITGA2B	0.992367	6.08792	2.85516	0.0233409	0.113709	-4.0657	6.0475	6.6391	7.0657	4.9346	5.8155	6.0251		ITGA2B	ENSG00000005961	3674	integrin subunit alpha 2b [Source:HGNC Symbol;Acc:HGNC:6138]
DENND2B	0.994	2.5018	5.01804	0.00133808	0.0200911	-1.0333	2.7001	3.069	3.2273	2.0668	1.7057	2.2419		DENND2B	ENSG00000166444	6764	DENN domain containing 2B [Source:HGNC Symbol;Acc:HGNC:11350]
PIDD1	0.994167	5.92165	3.6732	0.00731606	0.0552234	-2.84953	6.5174	5.9049	6.8339	5.4992	5.0591	5.7154		PIDD1	ENSG00000177595	55367	p53-induced death domain protein 1 [Source:HGNC Symbol;Acc:HGNC:16491]
ZNF467	0.997567	4.98022	8.10038	6.53895e-05	0.00318659	2.19918	5.4451	5.4257	5.5662	4.5627	4.5106	4.371		ZNF467	ENSG00000181444	168544	zinc finger protein 467 [Source:HGNC Symbol;Acc:HGNC:23154]
SIGLEC6	0.999933	5.361	2.51982	0.0383715	0.155885	-4.57508	5.7507	5.5926	6.2396	5.2608	3.91	5.4123		SIGLEC6	ENSG00000105492	946	sialic acid binding Ig like lectin 6 [Source:HGNC Symbol;Acc:HGNC:10875]
CTNND1	1.00177	7.60588	3.80399	0.00612933	0.04935	-2.66169	8.0322	7.8342	8.4539	7.2908	6.5792	7.445		CTNND1	ENSG00000198561	1500	catenin delta 1 [Source:HGNC Symbol;Acc:HGNC:2515]
GCC2	1.00397	5.31795	4.54057	0.00237223	0.0282975	-1.64797	5.814	5.6802	5.9656	5.143	4.3356	4.9693		GCC2	ENSG00000135968	9648	GRIP and coiled-coil domain containing 2 [Source:HGNC Symbol;Acc:HGNC:23218]
HLA-DPA1	1.00483	3.79852	3.92437	0.00521958	0.0448528	-2.49079	4.6651	3.9906	4.2471	3.6105	3.4592	2.8186		HLA-DPA1	ENSG00000231389	3113	major histocompatibility complex, class II, DP alpha 1 [Source:HGNC Symbol;Acc:HGNC:4938]
PTGER4	1.01	4.15437	8.68665	4.09139e-05	0.00240526	2.69446	4.6911	4.5976	4.6894	3.6967	3.6707	3.5807		PTGER4	ENSG00000171522	5734	prostaglandin E receptor 4 [Source:HGNC Symbol;Acc:HGNC:9596]
PPM1D	1.0109	5.09335	8.28283	5.63452e-05	0.0029745	2.35675	5.4985	5.7052	5.5927	4.5614	4.655	4.5473		PPM1D	ENSG00000170836	8493	protein phosphatase, Mg2+/Mn2+ dependent 1D [Source:HGNC Symbol;Acc:HGNC:9277]
TRAF4	1.0141	5.70608	5.57502	0.000714305	0.0132625	-0.358461	6.1157	6.201	6.3227	4.8302	5.3476	5.4193		TRAF4	ENSG00000076604	9618	TNF receptor associated factor 4 [Source:HGNC Symbol;Acc:HGNC:12034]
TGFA	1.02683	3.18078	6.88009	0.000190988	0.00599454	1.05743	3.4584	3.9194	3.7048	2.6466	2.6437	2.7118		TGFA	ENSG00000163235	7039	transforming growth factor alpha [Source:HGNC Symbol;Acc:HGNC:11765]
BAX	1.029	7.40337	4.76778	0.00179904	0.023944	-1.35126	7.7667	7.7867	8.2002	6.4939	7.1932	6.9795		BAX	ENSG00000087088	581	BCL2 associated X, apoptosis regulator [Source:HGNC Symbol;Acc:HGNC:959]
ASCC3	1.03083	6.21352	4.78401	0.00176435	0.023744	-1.33035	6.8005	6.4358	6.9505	5.984	5.3183	5.792		ASCC3	ENSG00000112249	10973	activating signal cointegrator 1 complex subunit 3 [Source:HGNC Symbol;Acc:HGNC:18697]
HLA-DRB5	1.03103	4.33902	6.44523	0.000290018	0.00780239	0.609872	5.0347	4.6525	4.8764	3.8076	4.0208	3.6421		HLA-DRB5	ENSG00000198502	3127	major histocompatibility complex, class II, DR beta 5 [Source:HGNC Symbol;Acc:HGNC:4953]
PER1	1.03533	4.54033	3.00574	0.0187352	0.09908	-3.8378	4.9636	4.5185	5.6919	3.9903	3.5564	4.5213		PER1	ENSG00000179094	5187	period circadian regulator 1 [Source:HGNC Symbol;Acc:HGNC:8845]
ZFHX2	1.03943	3.18828	3.99678	0.00474369	0.042335	-2.38894	3.5065	3.5179	4.0996	2.7107	2.2143	3.0807		ZFHX2	ENSG00000136367	85446	zinc finger homeobox 2 [Source:HGNC Symbol;Acc:HGNC:20152]
GOLGA8F	1.0395	2.03582	4.37504	0.00291572	0.0319178	-1.86897	2.2058	2.6076	2.8533	1.4579	1.1802	1.9101		GOLGA8F	ENSG00000153684	100132565	golgin A8 family member F [Source:HGNC Symbol;Acc:HGNC:32378]
ZBED6	1.0412	2.65997	2.22678	0.0595738	0.205822	-5.01695	3.3004	2.7172	3.5241	2.7062	1.0077	2.7042		ZBED6	ENSG00000257315	100381270	zinc finger BED-type containing 6 [Source:HGNC Symbol;Acc:HGNC:33273]
STAT4	1.0438	3.36097	6.15418	0.000388109	0.00945676	0.297167	4.1669	3.6164	3.8653	2.9758	2.7515	2.7899		STAT4	ENSG00000138378	6775	signal transducer and activator of transcription 4 [Source:HGNC Symbol;Acc:HGNC:11365]
TRAK2	1.0462	6.58907	7.44108	0.000114682	0.00443985	1.60214	7.0926	7.0212	7.2227	6.1987	5.8682	6.131		TRAK2	ENSG00000115993	66008	trafficking kinesin protein 2 [Source:HGNC Symbol;Acc:HGNC:13206]
CCNG1	1.0476	8.21807	8.02657	6.95032e-05	0.00331438	2.13452	8.7231	8.804	8.6985	7.6939	7.8456	7.5433		CCNG1	ENSG00000113328	900	cyclin G1 [Source:HGNC Symbol;Acc:HGNC:1592]
TREM2	1.0486	2.19507	4.96131	0.00142983	0.0207401	-1.10456	3.1011	2.2707	2.7863	1.7206	1.6598	1.6319		TREM2	ENSG00000095970	54209	triggering receptor expressed on myeloid cells 2 [Source:HGNC Symbol;Acc:HGNC:17761]
BTN2A2	1.054	3.19563	5.44744	0.000821717	0.0144922	-0.509096	3.6265	3.6061	3.9353	2.6466	2.3577	3.0016		BTN2A2	ENSG00000124508	10385	butyrophilin subfamily 2 member A2 [Source:HGNC Symbol;Acc:HGNC:1137]
ZNF608	1.057	2.15773	4.62866	0.00212911	0.0263143	-1.53203	2.3981	2.5814	3.0792	1.6662	1.3047	1.9168		ZNF608	ENSG00000168916	57507	zinc finger protein 608 [Source:HGNC Symbol;Acc:HGNC:29238]
RGL1	1.05853	1.8996	5.86845	0.000521674	0.0114552	-0.0205958	2.392	2.1264	2.7682	1.4035	1.2745	1.433		RGL1	ENSG00000143344	23179	ral guanine nucleotide dissociation stimulator like 1 [Source:HGNC Symbol;Acc:HGNC:30281]
SPTA1	1.06003	1.86208	8.68797	4.08719e-05	0.00240526	2.69555	2.3493	2.3899	2.4371	1.2144	1.3488	1.433		SPTA1	ENSG00000163554	6708	spectrin alpha, erythrocytic 1 [Source:HGNC Symbol;Acc:HGNC:11272]
DGKA	1.06433	4.838	5.79577	0.000563336	0.0118275	-0.103183	5.412	5.0981	5.6004	4.3693	4.05	4.4982		DGKA	ENSG00000065357	1606	diacylglycerol kinase alpha [Source:HGNC Symbol;Acc:HGNC:2849]
DEPP1	1.06633	4.84083	2.90053	0.0218398	0.109111	-3.99693	5.4217	5.7772	4.9231	4.0883	5.0919	3.7428		DEPP1	ENSG00000165507	11067	DEPP1 autophagy regulator [Source:HGNC Symbol;Acc:HGNC:23355]
VANGL2	1.0749	3.85658	4.03977	0.0044836	0.0410882	-2.32882	4.0148	4.3523	4.815	2.9869	3.2073	3.7632		VANGL2	ENSG00000162738	57216	VANGL planar cell polarity protein 2 [Source:HGNC Symbol;Acc:HGNC:15511]
TARS3	1.07787	3.8496	7.26629	0.00013399	0.00484939	1.43621	4.249	4.4465	4.4701	3.1006	3.489	3.3424		TARS3	ENSG00000185418	123283	threonyl-tRNA synthetase 3 [Source:HGNC Symbol;Acc:HGNC:24728]
HCK	1.07953	5.108	7.02637	0.000166699	0.00552894	1.20291	5.8767	5.399	5.6676	4.6458	4.517	4.5419		HCK	ENSG00000101336	3055	HCK proto-oncogene, Src family tyrosine kinase [Source:HGNC Symbol;Acc:HGNC:4840]
ARSG	1.09123	2.26818	9.0065	3.20325e-05	0.00215705	2.95168	2.7433	2.8761	2.822	1.6569	1.6829	1.8279		ARSG	ENSG00000141337	22901	arylsulfatase G [Source:HGNC Symbol;Acc:HGNC:24102]
MARCHF8	1.0917	5.36695	6.22107	0.000362661	0.00911199	0.369992	5.8273	5.7563	6.1548	4.8105	4.5892	5.0636		MARCHF8	ENSG00000165406	220972	membrane associated ring-CH-type finger 8 [Source:HGNC Symbol;Acc:HGNC:23356]
ANKRD33B	1.09543	5.25928	2.48113	0.0406583	0.162093	-4.63376	6.1959	5.2967	5.9284	5.4927	3.744	4.898		ANKRD33B	ENSG00000164236	651746	ankyrin repeat domain 33B [Source:HGNC Symbol;Acc:HGNC:35240]
TRIAP1	1.09847	5.42977	6.19562	0.000372117	0.00929122	0.342353	6.1275	5.8	6.0095	4.6388	5.185	4.8178		TRIAP1	ENSG00000170855	51499	TP53 regulated inhibitor of apoptosis 1 [Source:HGNC Symbol;Acc:HGNC:26937]
ZNF385A	1.1032	6.9949	7.36023	0.000123196	0.00460885	1.52581	7.6031	7.2878	7.7486	6.4413	6.4604	6.4282		ZNF385A	ENSG00000161642	25946	zinc finger protein 385A [Source:HGNC Symbol;Acc:HGNC:17521]
TRIM16	1.1079	5.84668	4.7432	0.00185302	0.0243316	-1.38299	6.3678	6.3894	6.4447	4.8323	5.7905	5.2554		TRIM16	ENSG00000221926	10626	tripartite motif containing 16 [Source:HGNC Symbol;Acc:HGNC:17241]
TFRC	1.10803	9.22225	5.5274	0.00075246	0.0136651	-0.414417	9.6873	9.6029	10.0386	8.5549	8.4247	9.0251		TFRC	ENSG00000072274	7037	transferrin receptor [Source:HGNC Symbol;Acc:HGNC:11763]
ADGRE5	1.1186	6.85887	4.85299	0.00162493	0.0226399	-1.24196	7.3609	7.0053	7.8883	6.2469	6.1683	6.4835		ADGRE5	ENSG00000123146	976	adhesion G protein-coupled receptor E5 [Source:HGNC Symbol;Acc:HGNC:1711]
LIF	1.1219	2.56058	6.05342	0.000430292	0.0100774	0.186343	3.0788	2.8718	3.414	1.8318	1.9252	2.2419		LIF	ENSG00000128342	3976	LIF interleukin 6 family cytokine [Source:HGNC Symbol;Acc:HGNC:6596]
INPP4B	1.1247	5.00142	3.70348	0.00702086	0.0536143	-2.80586	5.8161	5.4612	5.414	5.1529	3.9887	4.1756		INPP4B	ENSG00000109452	8821	inositol polyphosphate-4-phosphatase type II B [Source:HGNC Symbol;Acc:HGNC:6075]
MAFB	1.13087	2.20793	7.06211	0.000161304	0.00543067	1.23807	2.5462	3.0577	2.7162	1.5707	1.7169	1.6399		MAFB	ENSG00000204103	9935	MAF bZIP transcription factor B [Source:HGNC Symbol;Acc:HGNC:6408]
NUPR1	1.13407	2.2078	6.70482	0.000225457	0.00666236	0.879797	3.1085	2.6684	2.5476	1.6288	1.6943	1.5992		NUPR1	ENSG00000176046	26471	nuclear protein 1, transcriptional regulator [Source:HGNC Symbol;Acc:HGNC:29990]
ASTN2	1.1353	2.66652	9.27522	2.62278e-05	0.00195042	3.16109	3.2381	3.1494	3.315	2.0668	2.1984	2.0314		ASTN2	ENSG00000148219	23245	astrotactin 2 [Source:HGNC Symbol;Acc:HGNC:17021]
MYOM1	1.1353	2.26472	6.98971	0.000172444	0.00563537	1.16668	2.7433	2.6484	3.1054	1.79	1.5382	1.763		MYOM1	ENSG00000101605	8736	myomesin 1 [Source:HGNC Symbol;Acc:HGNC:7613]
TBX2	1.13663	1.73522	5.79258	0.000565242	0.0118275	-0.106815	2.5407	2.183	2.1869	1.5205	1.0792	0.901		TBX2	ENSG00000121068	6909	T-box transcription factor 2 [Source:HGNC Symbol;Acc:HGNC:11597]
STARD9	1.1378	3.1695	2.57252	0.0354678	0.148655	-4.49509	3.4841	3.367	4.3641	2.9683	1.6363	3.1972		STARD9	ENSG00000159433	57519	StAR related lipid transfer domain containing 9 [Source:HGNC Symbol;Acc:HGNC:19162]
TCP11L2	1.13907	1.87943	5.02748	0.00132345	0.019972	-1.02148	2.2596	2.2902	2.7971	1.2269	1.0077	1.6951		TCP11L2	ENSG00000166046	255394	t-complex 11 like 2 [Source:HGNC Symbol;Acc:HGNC:28627]
AKAP6	1.14297	4.57688	5.66549	0.000647578	0.0128685	-0.253012	4.9025	5.0088	5.5338	3.8407	3.9415	4.234		AKAP6	ENSG00000151320	9472	A-kinase anchoring protein 6 [Source:HGNC Symbol;Acc:HGNC:376]
P2RY2	1.14687	2.5899	7.07969	0.000158722	0.00536631	1.25532	3.2448	2.8932	3.352	2.1746	1.9252	1.9496		P2RY2	ENSG00000175591	5029	purinergic receptor P2Y2 [Source:HGNC Symbol;Acc:HGNC:8541]
CEMIP2	1.14763	5.83948	4.26603	0.0033474	0.0344061	-2.0167	6.4959	6.0271	6.7169	5.5306	4.7416	5.5248		CEMIP2	ENSG00000135048	23670	cell migration inducing hyaluronidase 2 [Source:HGNC Symbol;Acc:HGNC:11869]
IQCN	1.14887	2.59213	2.89524	0.0220094	0.109662	-4.00494	2.8654	2.6684	3.9659	1.9274	1.5126	2.6131		IQCN	ENSG00000130518	80726	IQ motif containing N [Source:HGNC Symbol;Acc:HGNC:29350]
XPO1	1.1531	8.43698	7.25744	0.00013506	0.00487205	1.42772	8.9917	9.1174	8.9315	8.137	7.6539	7.7904		XPO1	ENSG00000082898	7514	exportin 1 [Source:HGNC Symbol;Acc:HGNC:12825]
PLK3	1.15313	4.06843	5.11867	0.00119088	0.0185754	-0.90804	4.631	4.2614	5.0426	3.3681	3.3369	3.7706		PLK3	ENSG00000173846	1263	polo like kinase 3 [Source:HGNC Symbol;Acc:HGNC:2154]
ARHGAP31	1.1538	2.55347	7.23717	0.000137548	0.0048984	1.40823	2.904	3.1672	3.3199	1.9503	1.8248	2.1546		ARHGAP31	ENSG00000031081	57514	Rho GTPase activating protein 31 [Source:HGNC Symbol;Acc:HGNC:29216]
CALCOCO1	1.15893	6.2406	5.85226	0.000530651	0.0116064	-0.0389345	6.7985	6.6598	7.0019	5.7042	5.2978	5.9814		CALCOCO1	ENSG00000012822	57658	calcium binding and coiled-coil domain 1 [Source:HGNC Symbol;Acc:HGNC:29306]
SLC26A11	1.16117	1.87125	4.80084	0.00172917	0.0234577	-1.30873	2.7526	2.4775	2.1254	1.2144	1.7169	0.9407		SLC26A11	ENSG00000181045	284129	solute carrier family 26 member 11 [Source:HGNC Symbol;Acc:HGNC:14471]
ZNF79	1.1663	3.92625	7.67189	9.37916e-05	0.00388741	1.81625	4.4577	4.3383	4.7322	3.371	3.1953	3.463		ZNF79	ENSG00000196152	7633	zinc finger protein 79 [Source:HGNC Symbol;Acc:HGNC:13153]
CREBRF	1.16817	4.20168	5.43581	0.000832369	0.0146336	-0.522946	4.7881	4.4667	5.1025	3.7992	3.2812	3.7724		CREBRF	ENSG00000164463	153222	CREB3 regulatory factor [Source:HGNC Symbol;Acc:HGNC:24050]
FRAS1	1.1724	1.83267	4.84599	0.0016385	0.0226999	-1.25089	2.0617	2.3347	2.8602	1.176	0.9892	1.5742		FRAS1	ENSG00000138759	80144	Fraser extracellular matrix complex subunit 1 [Source:HGNC Symbol;Acc:HGNC:19185]
P2RY14	1.1759	2.02062	4.5138	0.00245205	0.0288915	-1.68345	2.3367	2.7027	2.7863	0.9057	1.8958	1.4965		P2RY14	ENSG00000174944	9934	purinergic receptor P2Y14 [Source:HGNC Symbol;Acc:HGNC:16442]
SAMD9L	1.17937	2.07892	4.27743	0.00329911	0.0341308	-2.00116	2.8034	2.4197	2.7827	1.8152	0.8531	1.7994		SAMD9L	ENSG00000177409	219285	sterile alpha motif domain containing 9 like [Source:HGNC Symbol;Acc:HGNC:1349]
CYFIP2	1.18223	7.84822	6.59786	0.000249882	0.00715576	0.769584	8.4009	8.1719	8.7452	7.3048	7.0791	7.3874		CYFIP2	ENSG00000055163	26999	cytoplasmic FMR1 interacting protein 2 [Source:HGNC Symbol;Acc:HGNC:13760]
ABHD4	1.18267	4.4128	9.3607	2.46374e-05	0.0018879	3.22647	5.1629	4.902	4.9475	3.8305	3.8397	3.7942		ABHD4	ENSG00000100439	63874	abhydrolase domain containing 4, N-acyl phospholipase B [Source:HGNC Symbol;Acc:HGNC:20154]
TRO	1.18587	5.43503	5.90367	0.00050273	0.0111271	0.0191612	5.8696	5.9112	6.3031	4.654	4.671	5.2013		TRO	ENSG00000067445	7216	trophinin [Source:HGNC Symbol;Acc:HGNC:12326]
CISH	1.19253	7.9438	6.95285	0.000178444	0.00575748	1.1301	8.453	8.3716	8.7956	7.1085	7.489	7.4451		CISH	ENSG00000114737	1154	cytokine inducible SH2 containing protein [Source:HGNC Symbol;Acc:HGNC:1984]
GUCY1A1	1.1953	7.37772	9.49857	2.22959e-05	0.0017614	3.3307	7.8694	8.1308	7.9259	6.7588	6.7839	6.7975		GUCY1A1	ENSG00000164116	2982	guanylate cyclase 1 soluble subunit alpha 1 [Source:HGNC Symbol;Acc:HGNC:4685]
SCG2	1.1987	2.19458	3.85633	0.00571427	0.0471528	-2.58714	2.4395	3.1098	2.8325	0.9519	2.1157	1.7181		SCG2	ENSG00000171951	7857	secretogranin II [Source:HGNC Symbol;Acc:HGNC:10575]
SESN2	1.20483	5.42535	9.86272	1.72285e-05	0.00149967	3.59894	6.0494	5.9038	6.1301	4.8618	4.8035	4.8035		SESN2	ENSG00000130766	83667	sestrin 2 [Source:HGNC Symbol;Acc:HGNC:20746]
PTP4A1	1.21417	6.92938	9.91108	1.6659e-05	0.00149273	3.63381	7.4461	7.5049	7.6584	6.2619	6.3532	6.3518		PTP4A1	ENSG00000112245	7803	protein tyrosine phosphatase 4A1 [Source:HGNC Symbol;Acc:HGNC:9634]
FBXO32	1.21767	3.5664	6.80806	0.000204386	0.00627328	0.984867	3.9302	4.3147	4.2808	2.6836	3.1751	3.014		FBXO32	ENSG00000156804	114907	F-box protein 32 [Source:HGNC Symbol;Acc:HGNC:16731]
NRXN3	1.22043	3.91935	3.51299	0.00911801	0.0634379	-3.08253	3.9281	4.6538	5.0068	2.8835	3.1253	3.9186		NRXN3	ENSG00000021645	9369	neurexin 3 [Source:HGNC Symbol;Acc:HGNC:8010]
CD70	1.2252	5.3072	5.26783	0.00100455	0.0165442	-0.725116	5.6211	6.0056	6.1327	4.2709	5.0614	4.7515		CD70	ENSG00000125726	970	CD70 molecule [Source:HGNC Symbol;Acc:HGNC:11937]
CAPN5	1.22743	4.41118	7.40657	0.000118232	0.00452993	1.56965	4.9162	5.0244	5.1341	3.7565	3.5532	4.0827		CAPN5	ENSG00000149260	726	calpain 5 [Source:HGNC Symbol;Acc:HGNC:1482]
FAXDC2	1.2279	4.08462	7.44743	0.000114042	0.00443047	1.60812	4.6626	4.6234	4.8097	3.4852	3.1953	3.7315		FAXDC2	ENSG00000170271	10826	fatty acid hydroxylase domain containing 2 [Source:HGNC Symbol;Acc:HGNC:1334]
MRC1	1.22997	6.57458	6.69559	0.000227456	0.00666939	0.87034	7.5037	6.9608	7.1042	6.1405	5.7506	5.9877		MRC1	ENSG00000260314	4360	mannose receptor C-type 1 [Source:HGNC Symbol;Acc:HGNC:7228]
LIFR	1.23377	4.81722	6.97547	0.000174736	0.00569351	1.15256	5.0822	5.5091	5.711	4.2231	4.1613	4.2166		LIFR	ENSG00000113594	3977	LIF receptor subunit alpha [Source:HGNC Symbol;Acc:HGNC:6597]
POLH	1.23453	4.7066	5.05413	0.00128309	0.019664	-0.988199	5.3798	5.1506	5.4412	4.5726	3.5995	4.0959		POLH	ENSG00000170734	5429	DNA polymerase eta [Source:HGNC Symbol;Acc:HGNC:9181]
GPCPD1	1.2379	4.96792	5.19907	0.0010861	0.0173635	-0.809036	5.5622	5.2716	5.9268	4.5934	3.9246	4.5289		GPCPD1	ENSG00000125772	56261	glycerophosphocholine phosphodiesterase 1 [Source:HGNC Symbol;Acc:HGNC:26957]
ADGRG1	1.2403	6.29418	6.01515	0.000447629	0.0103833	0.143907	6.9586	6.5221	7.2623	5.6873	5.5019	5.8329		ADGRG1	ENSG00000205336	9289	adhesion G protein-coupled receptor G1 [Source:HGNC Symbol;Acc:HGNC:4512]
COL6A1	1.24617	8.21825	7.09456	0.000156574	0.0053544	1.26988	8.8748	8.5942	9.055	7.54	7.4091	7.8364		COL6A1	ENSG00000142156	1291	collagen type VI alpha 1 chain [Source:HGNC Symbol;Acc:HGNC:2211]
PTCHD4	1.25047	5.0198	9.76873	1.83992e-05	0.00154494	3.53067	5.5338	5.6198	5.7815	4.4639	4.306	4.4138		PTCHD4	ENSG00000244694	442213	patched domain containing 4 [Source:HGNC Symbol;Acc:HGNC:21345]
HSPG2	1.25203	6.00945	1.92345	0.0939702	0.266081	-5.46281	6.4557	6.2087	7.242	5.9849	3.7793	6.3861		HSPG2	ENSG00000142798	3339	heparan sulfate proteoglycan 2 [Source:HGNC Symbol;Acc:HGNC:5273]
DIO2	1.25307	7.9358	4.4055	0.00280625	0.0310803	-1.828	8.2204	8.6026	8.864	6.7114	7.5441	7.6723		DIO2	ENSG00000211448	1734	iodothyronine deiodinase 2 [Source:HGNC Symbol;Acc:HGNC:2884]
VWCE	1.25323	1.71122	7.20686	0.000141364	0.00499098	1.37902	2.3367	2.0748	2.602	1.0257	0.9516	1.2765		VWCE	ENSG00000167992	220001	von Willebrand factor C and EGF domains [Source:HGNC Symbol;Acc:HGNC:26487]
SGSH	1.26113	3.6815	7.36333	0.000122857	0.00460885	1.52875	4.5114	4.0201	4.4047	2.8635	3.1253	3.164		SGSH	ENSG00000181523	6448	N-sulfoglucosamine sulfohydrolase [Source:HGNC Symbol;Acc:HGNC:10818]
HLA-DPB1	1.26923	4.90075	6.29336	0.000337225	0.00875444	0.448056	5.6648	5.433	5.5083	4.3678	4.5815	3.8491		HLA-DPB1	ENSG00000223865	3115	major histocompatibility complex, class II, DP beta 1 [Source:HGNC Symbol;Acc:HGNC:4940]
JPH4	1.2693	3.95938	9.03985	3.1239e-05	0.00215588	2.97799	4.405	4.7659	4.6112	3.2437	3.3112	3.4193		JPH4	ENSG00000092051	84502	junctophilin 4 [Source:HGNC Symbol;Acc:HGNC:20156]
VAMP2	1.27347	5.27017	5.93133	0.000488389	0.0109626	0.0502636	5.8184	5.6535	6.2488	4.3246	4.6477	4.928		VAMP2	ENSG00000220205	6844	vesicle associated membrane protein 2 [Source:HGNC Symbol;Acc:HGNC:12643]
PNPLA7	1.2736	3.28377	4.05672	0.00438533	0.0405745	-2.30518	3.9691	3.6571	4.1355	2.8953	1.9155	3.1301		PNPLA7	ENSG00000130653	375775	patatin like phospholipase domain containing 7 [Source:HGNC Symbol;Acc:HGNC:24768]
CIITA	1.2798	3.4186	4.41126	0.00278605	0.031049	-1.82026	4.0284	3.572	4.5751	2.8268	2.3792	3.1301		CIITA	ENSG00000179583	4261	class II major histocompatibility complex transactivator [Source:HGNC Symbol;Acc:HGNC:7067]
TNFSF9	1.2809	3.56722	6.18906	0.000374598	0.0093322	0.335218	4.091	4.281	4.251	2.6698	3.3835	2.727		TNFSF9	ENSG00000125657	8744	TNF superfamily member 9 [Source:HGNC Symbol;Acc:HGNC:11939]
RXFP1	1.28777	3.93498	7.54496	0.000104695	0.00424552	1.6992	4.5086	4.6613	4.5667	3.0555	3.6206	3.1972		RXFP1	ENSG00000171509	59350	relaxin family peptide receptor 1 [Source:HGNC Symbol;Acc:HGNC:19718]
AHNAK	1.28793	7.4525	2.80334	0.0251887	0.119094	-4.14435	8.1721	7.8928	8.2245	7.5829	5.6397	7.203		AHNAK	ENSG00000124942	79026	AHNAK nucleoprotein [Source:HGNC Symbol;Acc:HGNC:347]
RPS27L	1.29337	7.28145	7.37954	0.000121099	0.00457344	1.54411	8.0948	7.678	8.0116	6.5094	6.8991	6.4958		RPS27L	ENSG00000185088	51065	ribosomal protein S27 like [Source:HGNC Symbol;Acc:HGNC:18476]
GAL3ST4	1.29403	2.45995	3.69387	0.0071131	0.0540586	-2.8197	2.8998	2.9101	3.511	1.5103	1.3195	2.609		GAL3ST4	ENSG00000197093	79690	galactose-3-O-sulfotransferase 4 [Source:HGNC Symbol;Acc:HGNC:24145]
BTN3A1	1.3047	3.72988	7.73056	8.91874e-05	0.00379023	1.86977	4.4447	4.2614	4.4406	3.2092	2.757	3.2664		BTN3A1	ENSG00000026950	11119	butyrophilin subfamily 3 member A1 [Source:HGNC Symbol;Acc:HGNC:1138]
ZNF561	1.3119	5.72782	9.26988	2.6331e-05	0.00195042	3.15699	6.4818	6.2075	6.462	5.1783	4.9164	5.1209		ZNF561	ENSG00000171469	93134	zinc finger protein 561 [Source:HGNC Symbol;Acc:HGNC:28684]
MAP1A	1.31343	6.86322	5.32401	0.000942928	0.0158981	-0.65705	7.2452	7.4142	7.9004	6.2473	5.799	6.5732		MAP1A	ENSG00000166963	4130	microtubule associated protein 1A [Source:HGNC Symbol;Acc:HGNC:6835]
PREPL	1.31977	5.67505	9.18526	2.80277e-05	0.00200913	3.09165	6.3536	6.3029	6.3483	5.2205	4.797	5.028		PREPL	ENSG00000138078	9581	prolyl endopeptidase like [Source:HGNC Symbol;Acc:HGNC:30228]
MMP2	1.3207	7.65375	5.22133	0.00105892	0.0172265	-0.78179	8.1007	8.1866	8.655	6.7097	6.7684	7.5021		MMP2	ENSG00000087245	4313	matrix metallopeptidase 2 [Source:HGNC Symbol;Acc:HGNC:7166]
MDK	1.32177	8.94845	6.05224	0.000430812	0.0100774	0.185046	9.4887	9.7485	9.5908	7.9231	8.7485	8.1911		MDK	ENSG00000110492	4192	midkine [Source:HGNC Symbol;Acc:HGNC:6972]
ZNF667	1.33947	4.17293	7.4651	0.000112281	0.00439846	1.6247	4.8442	4.6247	5.0591	3.4879	3.2621	3.7596		ZNF667	ENSG00000198046	63934	zinc finger protein 667 [Source:HGNC Symbol;Acc:HGNC:28854]
TRIM38	1.3438	5.54227	6.99289	0.000171937	0.00563537	1.16983	6.1347	5.9708	6.537	4.9835	4.6119	5.0157		TRIM38	ENSG00000112343	10475	tripartite motif containing 38 [Source:HGNC Symbol;Acc:HGNC:10059]
PPDPF	1.34453	7.82573	8.2856	5.62193e-05	0.0029745	2.35911	8.4363	8.4747	8.583	6.9183	7.4435	7.0986		PPDPF	ENSG00000125534	79144	pancreatic progenitor cell differentiation and proliferation factor [Source:HGNC Symbol;Acc:HGNC:16142]
MTURN	1.34467	5.78837	7.91183	7.64875e-05	0.00358507	2.03294	6.3211	6.3898	6.6712	4.8466	5.2041	5.2974		MTURN	ENSG00000180354	222166	maturin, neural progenitor differentiation regulator homolog [Source:HGNC Symbol;Acc:HGNC:25457]
PGF	1.34817	1.24918	7.50688	0.000108238	0.00431638	1.66376	1.6017	2.0598	2.1083	0.6496	0.7029	0.3728		PGF	ENSG00000119630	5228	placental growth factor [Source:HGNC Symbol;Acc:HGNC:8893]
FAM13A	1.35163	2.34128	6.95088	0.000178772	0.00575748	1.12815	2.8698	2.9226	3.2589	1.5307	1.4466	2.0191		FAM13A	ENSG00000138640	10144	family with sequence similarity 13 member A [Source:HGNC Symbol;Acc:HGNC:19367]
OSBPL10	1.354	1.8737	7.82458	8.23276e-05	0.00375144	1.95482	2.2194	2.6178	2.8149	1.1498	1.1638	1.2765		OSBPL10	ENSG00000144645	114884	oxysterol binding protein like 10 [Source:HGNC Symbol;Acc:HGNC:16395]
FCGBP	1.35743	3.04388	4.16336	0.00381845	0.0375126	-2.15742	3.1483	4.0221	3.9974	2.3284	1.8658	2.9013		FCGBP	ENSG00000275395	8857	Fc gamma binding protein [Source:HGNC Symbol;Acc:HGNC:13572]
IRAG2	1.3598	4.90333	10.3532	1.23313e-05	0.00123435	3.94487	5.6205	5.4705	5.6587	4.3578	4.0959	4.2166		IRAG2	ENSG00000118308	4033	inositol 1,4,5-triphosphate receptor associated 2 [Source:HGNC Symbol;Acc:HGNC:6690]
DRAM1	1.37283	5.04405	7.24064	0.000137118	0.0048984	1.41158	5.9414	5.5366	5.7134	4.701	4.2018	4.1701		DRAM1	ENSG00000136048	55332	DNA damage regulated autophagy modulator 1 [Source:HGNC Symbol;Acc:HGNC:25645]
TM6SF1	1.37827	2.0821	7.52201	0.000106815	0.00430006	1.67786	2.6656	2.5112	3.1369	1.2762	1.433	1.4697		TM6SF1	ENSG00000136404	53346	transmembrane 6 superfamily member 1 [Source:HGNC Symbol;Acc:HGNC:11860]
METTL7A	1.38173	7.8043	8.98565	3.25403e-05	0.002165	2.93517	8.4366	8.36	8.6889	6.9581	7.3116	7.0706		METTL7A	ENSG00000185432	25840	methyltransferase like 7A [Source:HGNC Symbol;Acc:HGNC:24550]
COL5A1	1.3845	4.38628	3.06124	0.0172883	0.0940773	-3.75412	5.7384	4.506	4.9912	4.5251	2.8871	3.6699		COL5A1	ENSG00000130635	1289	collagen type V alpha 1 chain [Source:HGNC Symbol;Acc:HGNC:2209]
TP53I3	1.38707	5.0869	6.15743	0.000386829	0.00945676	0.300717	5.756	5.8724	5.7129	3.9086	4.8035	4.468		TP53I3	ENSG00000115129	9540	tumor protein p53 inducible protein 3 [Source:HGNC Symbol;Acc:HGNC:19373]
HSPA4L	1.39417	4.79015	6.48794	0.000278105	0.00770579	0.654858	5.6396	5.3487	5.4734	4.5314	3.7301	4.0177		HSPA4L	ENSG00000164070	22824	heat shock protein family A (Hsp70) member 4 like [Source:HGNC Symbol;Acc:HGNC:17041]
SLC35F3	1.39777	5.30565	8.95687	3.32561e-05	0.00218644	2.91234	5.9814	5.9372	6.095	4.3917	4.8718	4.5568		SLC35F3	ENSG00000183780	148641	solute carrier family 35 member F3 [Source:HGNC Symbol;Acc:HGNC:23616]
MYO1A	1.40587	2.65027	10.2988	1.27883e-05	0.00124709	3.90734	3.3415	3.1811	3.537	2.0097	1.9155	1.9168		MYO1A	ENSG00000166866	4640	myosin IA [Source:HGNC Symbol;Acc:HGNC:7595]
CLEC7A	1.43173	2.2979	9.01055	3.19351e-05	0.00215705	2.95487	2.9701	2.8761	3.1951	1.4255	1.4997	1.8209		CLEC7A	ENSG00000172243	64581	C-type lectin domain containing 7A [Source:HGNC Symbol;Acc:HGNC:14558]
PLCD3	1.43663	2.61665	8.85077	3.60521e-05	0.00225653	2.82755	3.2178	3.1388	3.6483	1.8562	1.8958	1.943		PLCD3	ENSG00000161714	113026	phospholipase C delta 3 [Source:HGNC Symbol;Acc:HGNC:9061]
DUSP15	1.44777	2.03488	7.48957	0.000109894	0.00434529	1.64759	2.6405	2.828	2.8078	0.9057	1.5758	1.4515		DUSP15	ENSG00000149599	128853	dual specificity phosphatase 15 [Source:HGNC Symbol;Acc:HGNC:16236]
TAP1	1.45807	3.481	10.9124	8.56434e-06	0.00100167	4.31912	4.333	4.024	4.2731	2.8143	2.6958	2.7458		TAP1	ENSG00000168394	6890	transporter 1, ATP binding cassette subfamily B member [Source:HGNC Symbol;Acc:HGNC:43]
FHDC1	1.45867	2.6891	7.32381	0.000127261	0.00471331	1.49118	3.2212	3.2121	3.822	2.0945	1.7719	2.0129		FHDC1	ENSG00000137460	85462	FH2 domain containing 1 [Source:HGNC Symbol;Acc:HGNC:29363]
HLA-DRA	1.46057	6.22578	7.79938	8.41057e-05	0.00376949	1.93212	7.1373	6.7776	6.9533	5.4396	5.824	5.2229		HLA-DRA	ENSG00000204287	3122	major histocompatibility complex, class II, DR alpha [Source:HGNC Symbol;Acc:HGNC:4947]
ZNF441	1.46437	3.29312	5.75365	0.00058916	0.0121772	-0.151368	4.0343	3.7608	4.2808	2.8101	2.0191	2.8536		ZNF441	ENSG00000197044	126068	zinc finger protein 441 [Source:HGNC Symbol;Acc:HGNC:20875]
AQP3	1.4712	6.477	5.83085	0.000542784	0.0116202	-0.063233	7.0476	6.9257	7.6645	5.3339	5.9172	5.9731		AQP3	ENSG00000165272	360	aquaporin 3 (Gill blood group) [Source:HGNC Symbol;Acc:HGNC:636]
IGFL2	1.47987	2.82707	4.7061	0.00193788	0.0248422	-1.43105	3.1765	3.6867	3.8378	1.5103	2.7014	2.0497		IGFL2	ENSG00000204866	147920	IGF like family member 2 [Source:HGNC Symbol;Acc:HGNC:32929]
INKA2	1.48937	4.96218	6.94708	0.000179406	0.00576122	1.12436	5.774	5.3039	6.0427	4.3435	3.9724	4.3366		INKA2	ENSG00000197852	55924	inka box actin regulator 2 [Source:HGNC Symbol;Acc:HGNC:28045]
MMP14	1.4942	4.01533	6.44576	0.000289867	0.00780239	0.61043	4.4242	4.7554	5.1077	3.1739	2.9927	3.6381		MMP14	ENSG00000157227	4323	matrix metallopeptidase 14 [Source:HGNC Symbol;Acc:HGNC:7160]
NRP2	1.52957	1.57762	6.39592	0.000304483	0.00804672	0.557659	1.9185	2.4078	2.7009	0.5329	1.1306	0.775		NRP2	ENSG00000118257	8828	neuropilin 2 [Source:HGNC Symbol;Acc:HGNC:8005]
SRC	1.53827	1.98813	9.44039	2.3252e-05	0.00179412	3.2869	2.8169	2.5277	2.9272	1.4364	1.0965	1.1241		SRC	ENSG00000197122	6714	SRC proto-oncogene, non-receptor tyrosine kinase [Source:HGNC Symbol;Acc:HGNC:11283]
IL21R	1.5414	5.71003	7.82239	8.24804e-05	0.00375144	1.95285	6.5188	6.1588	6.7646	4.7377	4.8906	5.1897		IL21R	ENSG00000103522	50615	interleukin 21 receptor [Source:HGNC Symbol;Acc:HGNC:6006]
HLA-B	1.56337	6.43015	8.97658	3.27639e-05	0.0021669	2.92799	7.4862	6.8846	7.2647	5.7193	5.5616	5.6645		HLA-B	ENSG00000234745	3106	major histocompatibility complex, class I, B [Source:HGNC Symbol;Acc:HGNC:4932]
CDH3	1.56753	2.51663	5.55065	0.000733551	0.0134496	-0.387049	2.7001	3.5667	3.6344	1.4255	2.055	1.7181		CDH3	ENSG00000062038	1001	cadherin 3 [Source:HGNC Symbol;Acc:HGNC:1762]
KRT17	1.57177	5.83655	9.18896	2.79511e-05	0.00200913	3.09451	6.3693	6.5846	6.9134	5.1839	5.0525	4.9156		KRT17	ENSG00000128422	3872	keratin 17 [Source:HGNC Symbol;Acc:HGNC:6427]
CH25H	1.59203	2.32005	3.17856	0.0146047	0.0847823	-3.57795	3.075	3.5234	2.7498	0.8899	2.7678	0.9144		CH25H	ENSG00000138135	9023	cholesterol 25-hydroxylase [Source:HGNC Symbol;Acc:HGNC:1907]
XPC	1.5967	5.96918	9.31113	2.55461e-05	0.0019309	3.18863	6.8441	6.5984	6.8601	5.3993	4.8743	5.2389		XPC	ENSG00000154767	7508	XPC complex subunit, DNA damage recognition and repair factor [Source:HGNC Symbol;Acc:HGNC:12816]
ADM2	1.59723	2.99295	8.39149	5.1631e-05	0.00282597	2.44909	3.7374	3.5878	4.0495	2.281	1.8859	2.4161		ADM2	ENSG00000128165	79924	adrenomedullin 2 [Source:HGNC Symbol;Acc:HGNC:28898]
BTG2	1.6219	6.16588	9.87309	1.71045e-05	0.00149967	3.60643	6.952	6.7276	7.2509	5.2555	5.3394	5.4699		BTG2	ENSG00000159388	7832	BTG anti-proliferation factor 2 [Source:HGNC Symbol;Acc:HGNC:1131]
LRRC25	1.6279	3.11292	9.47673	2.26495e-05	0.0017614	3.31429	3.6842	3.8466	4.2498	2.1876	2.336	2.3733		LRRC25	ENSG00000175489	126364	leucine rich repeat containing 25 [Source:HGNC Symbol;Acc:HGNC:29806]
RNF150	1.6463	3.98675	9.1662	2.84267e-05	0.00201178	3.07684	4.68	4.7821	4.9676	3.1176	2.8921	3.4811		RNF150	ENSG00000170153	57484	ring finger protein 150 [Source:HGNC Symbol;Acc:HGNC:23138]
SLC16A14	1.65233	1.0299	6.8133	0.000203376	0.00627328	0.990168	1.2888	2.2241	2.0553	0.1916	0.1263	0.2933		SLC16A14	ENSG00000163053	151473	solute carrier family 16 member 14 [Source:HGNC Symbol;Acc:HGNC:26417]
TP53INP1	1.6586	5.6363	5.95671	0.000475627	0.0108398	0.078717	6.4435	5.9878	6.9655	4.6851	4.5394	5.1965		TP53INP1	ENSG00000164938	94241	tumor protein p53 inducible nuclear protein 1 [Source:HGNC Symbol;Acc:HGNC:18022]
PLIN4	1.66047	1.92153	5.61863	0.000681232	0.0130843	-0.307486	3.1303	2.2376	2.8874	1.0683	0.6568	1.5488		PLIN4	ENSG00000167676	729359	perilipin 4 [Source:HGNC Symbol;Acc:HGNC:29393]
APOBEC3H	1.67517	3.49212	12.2981	3.71382e-06	0.000625922	5.16426	4.3672	4.1484	4.4735	2.5598	2.6958	2.708		APOBEC3H	ENSG00000100298	164668	apolipoprotein B mRNA editing enzyme catalytic subunit 3H [Source:HGNC Symbol;Acc:HGNC:24100]
PROC	1.678	3.6084	4.08126	0.00424722	0.0397484	-2.27104	3.7585	4.3737	5.21	2.1082	3.0472	3.1528		PROC	ENSG00000115718	5624	protein C, inactivator of coagulation factors Va and VIIIa [Source:HGNC Symbol;Acc:HGNC:9451]
H2AC6	1.68657	3.26105	6.71343	0.000223609	0.0066431	0.888611	4.0168	4.2482	4.048	1.84	2.8209	2.5924		H2AC6	ENSG00000180573	8334	H2A clustered histone 6 [Source:HGNC Symbol;Acc:HGNC:4733]
FDXR	1.7445	5.67415	11.359	6.47752e-06	0.000827262	4.60367	6.497	6.4528	6.6894	4.6942	5.0491	4.6624		FDXR	ENSG00000161513	2232	ferredoxin reductase [Source:HGNC Symbol;Acc:HGNC:3642]
SIPA1L2	1.7464	2.62047	8.15287	6.26306e-05	0.00310664	2.24484	3.3227	3.504	3.6543	2.1014	1.3195	1.8209		SIPA1L2	ENSG00000116991	57568	signal induced proliferation associated 1 like 2 [Source:HGNC Symbol;Acc:HGNC:23800]
SOCS1	1.74887	6.3557	4.11949	0.00404133	0.038643	-2.218	7.2958	7.4919	6.9027	5.1815	6.5061	4.7562		SOCS1	ENSG00000185338	8651	suppressor of cytokine signaling 1 [Source:HGNC Symbol;Acc:HGNC:19383]
VCAN	1.75297	8.33802	8.99642	3.2277e-05	0.00216042	2.9437	8.929	9.2041	9.5104	7.5179	7.201	7.6657		VCAN	ENSG00000038427	1462	versican [Source:HGNC Symbol;Acc:HGNC:2464]
TNFRSF10B	1.75803	6.54235	6.30391	0.000333681	0.00868274	0.459394	7.4641	6.9598	7.8402	5.6568	5.2609	6.0723		TNFRSF10B	ENSG00000120889	8795	TNF receptor superfamily member 10b [Source:HGNC Symbol;Acc:HGNC:11905]
MAGED2	1.75963	7.64608	12.3406	3.62494e-06	0.000625922	5.18846	8.4284	8.672	8.4773	6.5902	6.9188	6.7898		MAGED2	ENSG00000102316	10916	MAGE family member D2 [Source:HGNC Symbol;Acc:HGNC:16353]
PLK2	1.76023	3.14948	12.4972	3.31729e-06	0.000614307	5.27695	3.8774	4.1161	4.0953	2.4244	2.1157	2.268		PLK2	ENSG00000145632	10769	polo like kinase 2 [Source:HGNC Symbol;Acc:HGNC:19699]
RRM2B	1.76363	5.73308	13.0579	2.43481e-06	0.00052834	5.58359	6.6341	6.5082	6.7024	5.0202	4.7291	4.8045		RRM2B	ENSG00000048392	50484	ribonucleotide reductase regulatory TP53 inducible subunit M2B [Source:HGNC Symbol;Acc:HGNC:17296]
GDF3	1.7722	2.97513	6.11112	0.000405546	0.00972761	0.249968	3.7679	4.2745	3.5413	1.6097	2.6138	2.0436		GDF3	ENSG00000184344	9573	growth differentiation factor 3 [Source:HGNC Symbol;Acc:HGNC:4218]
ZNF433	1.7788	1.8636	9.79122	1.81111e-05	0.00153613	3.54706	3.0485	2.5761	2.6344	0.8253	0.8734	1.2239		ZNF433	ENSG00000197647	163059	zinc finger protein 433 [Source:HGNC Symbol;Acc:HGNC:20811]
ZNF844	1.79893	4.56387	11.8412	4.84382e-06	0.000682346	4.89764	5.3073	5.4987	5.584	3.4695	3.6591	3.8646		ZNF844	ENSG00000223547	284391	zinc finger protein 844 [Source:HGNC Symbol;Acc:HGNC:25932]
TNFRSF10D	1.8262	4.21073	10.3169	1.26345e-05	0.00124709	3.91982	4.8232	5.1192	5.4291	3.1804	3.3074	3.4051		TNFRSF10D	ENSG00000173530	8793	TNF receptor superfamily member 10d [Source:HGNC Symbol;Acc:HGNC:11907]
TRPM4	1.8314	4.32363	12.9305	2.60918e-06	0.000546993	5.51528	5.1398	5.1665	5.4117	3.3653	3.2925	3.566		TRPM4	ENSG00000130529	54795	transient receptor potential cation channel subfamily M member 4 [Source:HGNC Symbol;Acc:HGNC:17993]
SLC16A9	1.85013	3.11777	4.29879	0.00321076	0.0337509	-1.97212	3.0937	4.6538	4.381	1.6097	2.4483	2.5201		SLC16A9	ENSG00000165449	220963	solute carrier family 16 member 9 [Source:HGNC Symbol;Acc:HGNC:23520]
SH3TC1	1.87577	5.28118	14.392	1.22243e-06	0.000388068	6.25504	6.2058	6.0779	6.3735	4.3202	4.4119	4.2978		SH3TC1	ENSG00000125089	54436	SH3 domain and tetratricopeptide repeats 1 [Source:HGNC Symbol;Acc:HGNC:26009]
PHLDA3	1.88193	5.8965	8.9111	3.4431e-05	0.00223721	2.87588	6.8918	6.8484	6.7722	4.8199	5.4233	4.6234		PHLDA3	ENSG00000174307	23612	pleckstrin homology like domain family A member 3 [Source:HGNC Symbol;Acc:HGNC:8934]
FAS	1.90037	4.23918	11.7549	5.09832e-06	0.000706985	4.84601	5.2888	4.994	5.2853	3.4879	3.3223	3.0568		FAS	ENSG00000026103	355	Fas cell surface death receptor [Source:HGNC Symbol;Acc:HGNC:11920]
CDKN1A	1.9182	7.16753	11.4916	5.97328e-06	0.000778137	4.68587	8.1162	8.1185	8.1452	6.1093	6.5369	5.9791		CDKN1A	ENSG00000124762	1026	cyclin dependent kinase inhibitor 1A [Source:HGNC Symbol;Acc:HGNC:1784]
ZMAT3	1.9494	5.96083	7.09656	0.000156288	0.0053544	1.27183	6.7065	6.5395	7.5606	4.8136	4.9152	5.2296		ZMAT3	ENSG00000172667	64393	zinc finger matrin-type 3 [Source:HGNC Symbol;Acc:HGNC:29983]
EPHA2	1.9515	3.34522	12.1715	3.99389e-06	0.000625922	5.09149	4.1826	4.2465	4.5338	2.5397	2.4141	2.1546		EPHA2	ENSG00000142627	1969	EPH receptor A2 [Source:HGNC Symbol;Acc:HGNC:3386]
TRIM22	1.9615	7.75272	13.4768	1.94776e-06	0.000486634	5.80292	8.8392	8.6411	8.7201	6.8044	6.5609	6.9506		TRIM22	ENSG00000132274	10346	tripartite motif containing 22 [Source:HGNC Symbol;Acc:HGNC:16379]
KITLG	2.00587	2.51327	13.8871	1.57505e-06	0.00048612	6.01004	3.534	3.3943	3.6203	1.7206	1.3774	1.433		KITLG	ENSG00000049130	4254	KIT ligand [Source:HGNC Symbol;Acc:HGNC:6343]
SIGLEC14	2.01693	2.22947	8.3628	5.28312e-05	0.00284955	2.42482	3.1121	2.9474	3.6543	1.3699	0.8326	1.4605		SIGLEC14	ENSG00000254415	100049587	sialic acid binding Ig like lectin 14 [Source:HGNC Symbol;Acc:HGNC:32926]
FCER1A	2.0392	2.5366	8.37143	5.24667e-05	0.00284955	2.43213	3.3227	3.3516	3.9943	1.1365	1.7826	1.6319		FCER1A	ENSG00000179639	2205	Fc epsilon receptor Ia [Source:HGNC Symbol;Acc:HGNC:3609]
FLG	2.06943	4.71618	3.83733	0.00586132	0.0479213	-2.61416	5.7312	5.2806	6.2409	4.3305	2.3649	4.349		FLG	ENSG00000143631	2312	filaggrin [Source:HGNC Symbol;Acc:HGNC:3748]
TNFSF4	2.08593	4.4288	12.0513	4.28189e-06	0.000655897	5.02166	5.4964	5.4904	5.4285	3.5468	3.5812	3.0295		TNFSF4	ENSG00000117586	7292	TNF superfamily member 4 [Source:HGNC Symbol;Acc:HGNC:11934]
ACTA2	2.1658	4.5504	15.5477	7.05218e-07	0.000261189	6.77816	5.5398	5.6697	5.6904	3.4018	3.6707	3.33		ACTA2	ENSG00000107796	59	actin alpha 2, smooth muscle [Source:HGNC Symbol;Acc:HGNC:130]
AXL	2.18933	3.95713	9.2302	2.71119e-05	0.00198184	3.12641	4.6105	5.0235	5.5214	2.6512	2.9694	2.9668		AXL	ENSG00000167601	558	AXL receptor tyrosine kinase [Source:HGNC Symbol;Acc:HGNC:905]
CD80	2.2329	3.57635	11.0784	7.71084e-06	0.000951946	4.42632	4.7333	4.5989	4.7462	2.5143	2.8157	2.0497		CD80	ENSG00000121594	941	CD80 molecule [Source:HGNC Symbol;Acc:HGNC:1700]
EDA2R	2.2421	4.87982	10.0988	1.46413e-05	0.00137864	3.76755	6.0631	5.6409	6.2986	3.891	3.4115	3.9738		EDA2R	ENSG00000131080	60401	ectodysplasin A2 receptor [Source:HGNC Symbol;Acc:HGNC:17756]
BBC3	2.26867	4.27903	12.446	3.41457e-06	0.000618054	5.24814	5.3451	5.3526	5.5424	3.0342	3.5053	2.8946		BBC3	ENSG00000105327	27113	BCL2 binding component 3 [Source:HGNC Symbol;Acc:HGNC:17868]
CLCA2	2.276	3.44883	12.0305	4.33414e-06	0.000655897	5.00948	4.7225	4.5512	4.4868	2.5746	2.4279	1.93		CLCA2	ENSG00000137975	9635	chloride channel accessory 2 [Source:HGNC Symbol;Acc:HGNC:2016]
PLXNA2	2.31133	6.05443	6.18457	0.000376308	0.00935037	0.330328	7.2593	6.5633	7.8077	5.2934	4.2607	5.1422		PLXNA2	ENSG00000076356	5362	plexin A2 [Source:HGNC Symbol;Acc:HGNC:9100]
MGAT3	2.40857	3.14592	10.9781	8.21424e-06	0.000992048	4.36177	4.3377	3.9565	4.7564	1.9654	1.7391	2.1204		MGAT3	ENSG00000128268	4248	beta-1,4-mannosyl-glycoprotein 4-beta-N-acetylglucosaminyltransferase [Source:HGNC Symbol;Acc:HGNC:7046]
GSG1L	2.44533	3.09733	7.30035	0.000129958	0.00474989	1.46881	3.9364	4.068	4.9556	1.3238	2.2688	2.0314		GSG1L	ENSG00000169181	146395	GSG1 like [Source:HGNC Symbol;Acc:HGNC:28283]
MDM2	2.4508	7.1617	8.07424	6.68141e-05	0.00321373	2.17634	8.4778	7.6919	8.9916	5.8209	5.9787	6.0093		MDM2	ENSG00000135679	4193	MDM2 proto-oncogene [Source:HGNC Symbol;Acc:HGNC:6973]
DHRS2	2.4989	2.98725	15.1551	8.46348e-07	0.000303347	6.60604	4.1474	4.0451	4.5176	1.8723	1.7502	1.5909		DHRS2	ENSG00000100867	10202	dehydrogenase/reductase 2 [Source:HGNC Symbol;Acc:HGNC:18349]
NECTIN4	2.5383	3.36632	9.95137	1.62007e-05	0.00148765	3.66274	4.8006	4.1414	4.9644	1.904	1.9252	2.4623		NECTIN4	ENSG00000143217	81607	nectin cell adhesion molecule 4 [Source:HGNC Symbol;Acc:HGNC:19688]
CYGB	2.53953	2.08633	12.6813	2.99287e-06	0.000583399	5.37932	3.0937	3.1846	3.79	0.7747	0.7474	0.9276		CYGB	ENSG00000161544	114757	cytoglobin [Source:HGNC Symbol;Acc:HGNC:16505]
SULF2	2.62053	3.4142	10.2484	1.32294e-05	0.00127819	3.87234	4.9524	4.302	4.919	2.5598	1.8352	1.9168		SULF2	ENSG00000196562	55959	sulfatase 2 [Source:HGNC Symbol;Acc:HGNC:20392]
SLC43A2	2.84393	4.6846	10.8048	9.17488e-06	0.00104023	4.24866	5.8351	6.0974	6.3872	2.7017	3.5719	3.5143		SLC43A2	ENSG00000167703	124935	solute carrier family 43 member 2 [Source:HGNC Symbol;Acc:HGNC:23087]
RAB31	2.899	4.67437	16.4696	4.67239e-07	0.000217248	7.16125	6.0922	5.8975	6.3819	3.1344	3.4625	3.0777		RAB31	ENSG00000168461	11031	RAB31, member RAS oncogene family [Source:HGNC Symbol;Acc:HGNC:9771]
MUC5AC	3.2469	2.36695	16.2747	5.08779e-07	0.000226122	7.08261	3.827	3.8268	4.3174	0.6496	1.0439	0.537		MUC5AC	ENSG00000215182	4586	mucin 5AC, oligomeric mucus/gel-forming [Source:HGNC Symbol;Acc:HGNC:7515]
ARRDC3	3.26533	5.9503	15.784	6.33223e-07	0.00024612	6.87909	7.6301	7.4663	7.6525	4.5763	4.5154	3.8612		ARRDC3	ENSG00000113369	57561	arrestin domain containing 3 [Source:HGNC Symbol;Acc:HGNC:29263]
SULT1C2	3.5678	3.8766	15.759	6.40449e-07	0.00024612	6.86848	5.618	5.4027	5.9608	2.0877	1.7281	2.4623		SULT1C2	ENSG00000198203	6819	sulfotransferase family 1C member 2 [Source:HGNC Symbol;Acc:HGNC:11456]
NGFR	3.75003	3.92602	16.7683	4.10812e-07	0.000207479	7.27945	5.5201	6.3204	5.5626	2.115	1.9823	2.0557		NGFR	ENSG00000064300	4804	nerve growth factor receptor [Source:HGNC Symbol;Acc:HGNC:7809]
