# Supplementary material for: XPO1-dependency of DEK::NUP214 leukemia
Source: Leukemia. 2025 Mar 27;39(5):1102–13. doi: 10.1038/s41375-025-02570-1 (PMC12055596; doi:10.1038/s41375-025-02570-1)
Supplement: Supplementary file 4 — Supplementary Table S7: Top 500 differentially expressed genes in hCD45+ bone marrow cells from PDX1 mice after 11 days of treatment with eltanexor or vehicle [file 41375_2025_2570_MOESM4_ESM.xlsx]

## Sheet: PDX1
Supplemental Table S7: Top 500 differentially expressed genes in hCD45+ bone marrow cells from PDX1 mice after 11 days of treatment with eltanexor or vehicle.
SYMBOL	log Fold Change	Average Expression	t- statistics	P.Value	adjusted P.Value	B- statistics		PDX1_Eltanexor1	PDX1_Eltanexor2	PDX1_Vehicle1	PDX1_Vehicle2		SYMBOL	ENSEMBLE_ID	ENTZRES_ID	DESCRIPTION
VWF	-3.3248	5.448	-7.5639	0.00102395	0.0380505	-0.0491		3.6641	3.9071	7.7471	6.4736		VWF	ENSG00000110799	7450	von Willebrand factor [Source:HGNC Symbol;Acc:HGNC:12726]
SFRP5	-2.7492	1.9226	-22.3337	9.04407e-06	0.0272382	4.0505		0.497	0.599	3.4326	3.1617		SFRP5	ENSG00000120057	6425	secreted frizzled related protein 5 [Source:HGNC Symbol;Acc:HGNC:10779]
ROBO4	-2.7119	2.5116	-12.5515	0.000115607	0.0344181	2.1252		1.2817	1.0296	4.1428	3.5923		ROBO4	ENSG00000154133	54538	roundabout guidance receptor 4 [Source:HGNC Symbol;Acc:HGNC:17985]
SGPP2	-2.3913	2.5207	-5.3366	0.00427689	0.0510258	-1.616		1.1218	1.5283	4.3455	3.0871		SGPP2	ENSG00000163082	130367	sphingosine-1-phosphate phosphatase 2 [Source:HGNC Symbol;Acc:HGNC:19953]
PRSS2	-2.3305	2.9681	-18.5961	2.04094e-05	0.0272382	3.5254		1.7074	1.8982	4.2477	4.0189		PRSS2	ENSG00000275896	5645	serine protease 2 [Source:HGNC Symbol;Acc:HGNC:9483]
HOXB8	-2.3175	2.0904	-6.7239	0.0016741	0.0409424	-0.5798		1.1672	0.696	2.8043	3.6939		HOXB8	ENSG00000120068	3218	homeobox B8 [Source:HGNC Symbol;Acc:HGNC:5119]
SCUBE3	-2.2904	1.9193	-12.3404	0.000124519	0.0344181	2.0577		1.0265	0.5217	3.0419	3.0871		SCUBE3	ENSG00000146197	222663	signal peptide, CUB domain and EGF like domain containing 3 [Source:HGNC Symbol;Acc:HGNC:13655]
PTGFR	-2.2854	1.9276	-10.9784	0.000207403	0.0344181	1.5793		1.075	0.4949	3.0668	3.0738		PTGFR	ENSG00000122420	5737	prostaglandin F receptor [Source:HGNC Symbol;Acc:HGNC:9600]
MYCN	-2.2536	3.9955	-13.0425	9.77077e-05	0.0344181	2.2762		2.8164	2.9209	5.3485	4.896		MYCN	ENSG00000134323	4613	MYCN proto-oncogene, bHLH transcription factor [Source:HGNC Symbol;Acc:HGNC:7559]
HOXA3	-2.1917	3.7966	-9.2082	0.000443528	0.0353104	0.8257		2.9863	2.4153	5.0727	4.7122		HOXA3	ENSG00000105997	3200	homeobox A3 [Source:HGNC Symbol;Acc:HGNC:5104]
NFKBIZ	-2.1332	3.3859	-5.5578	0.0036378	0.0499854	-1.4355		2.6612	1.9775	4.9002	4.0048		NFKBIZ	ENSG00000144802	64332	NFKB inhibitor zeta [Source:HGNC Symbol;Acc:HGNC:29805]
CD34	-2.1191	5.8372	-26.172	4.46132e-06	0.0272382	4.434		4.8024	4.7528	6.8642	6.9292		CD34	ENSG00000174059	947	CD34 molecule [Source:HGNC Symbol;Acc:HGNC:1662]
HBA1	-2.0925	4.9228	-2.9517	0.0363624	0.115269	-4.0165		2.9989	4.7543	5.383	6.5551		HBA1	ENSG00000206172	3039	hemoglobin subunit alpha 1 [Source:HGNC Symbol;Acc:HGNC:4823]
SH3RF3	-2.0518	3.0438	-18.5232	2.07684e-05	0.0272382	3.5131		2.0679	1.9678	4.1791	3.9602		SH3RF3	ENSG00000172985	344558	SH3 domain containing ring finger 3 [Source:HGNC Symbol;Acc:HGNC:24699]
DYTN	-2.0423	2.5087	-6.8319	0.0015671	0.0403991	-0.5079		1.787	1.1881	3.8424	3.2173		DYTN	ENSG00000232125	391475	dystrotelin [Source:HGNC Symbol;Acc:HGNC:23279]
IL1B	-2.0374	5.1823	-7.425	0.00110691	0.0384341	-0.1325		4.1214	4.2058	6.5934	5.8085		IL1B	ENSG00000125538	3553	interleukin 1 beta [Source:HGNC Symbol;Acc:HGNC:5992]
MFAP2	-1.9799	1.9025	-6.4168	0.0020303	0.0427952	-0.7907		0.7956	1.0296	3.3246	2.4603		MFAP2	ENSG00000117122	4237	microfibril associated protein 2 [Source:HGNC Symbol;Acc:HGNC:7033]
TRIM15	-1.9618	2.159	-7.883	0.000860177	0.0371366	0.1364		1.2539	1.1022	3.4864	2.7933		TRIM15	ENSG00000204610	89870	tripartite motif containing 15 [Source:HGNC Symbol;Acc:HGNC:16284]
FOXC1	-1.9361	5.9181	-15.4333	4.65777e-05	0.0272382	2.904		5.0905	4.8095	6.9363	6.8359		FOXC1	ENSG00000054598	2296	forkhead box C1 [Source:HGNC Symbol;Acc:HGNC:3800]
HBA2	-1.9361	4.6415	-2.4594	0.0629639	0.155811	-4.6197		2.6769	4.6701	4.9904	6.2287		HBA2	ENSG00000188536	3040	hemoglobin subunit alpha 2 [Source:HGNC Symbol;Acc:HGNC:4824]
H4C14	-1.9023	5.5727	-16.8445	3.16378e-05	0.0272382	3.2061		4.7173	4.5258	6.6038	6.4438		H4C14	ENSG00000270882	8370	H4 clustered histone 14 [Source:HGNC Symbol;Acc:HGNC:4794]
H4C15	-1.9021	5.572	-16.9144	3.10631e-05	0.0272382	3.2199		4.7161	4.5258	6.6022	6.4438		H4C15	ENSG00000270276	554313	H4 clustered histone 15 [Source:HGNC Symbol;Acc:HGNC:29607]
LCK	-1.9018	2.7819	-17.186	2.89482e-05	0.0272382	3.2728		1.9255	1.7365	3.8069	3.6586		LCK	ENSG00000182866	3932	LCK proto-oncogene, Src family tyrosine kinase [Source:HGNC Symbol;Acc:HGNC:6524]
RASSF10	-1.8683	1.4182	-7.6632	0.000969252	0.0380505	0.0095		0.4732	0.4949	2.6989	2.0057		RASSF10	ENSG00000189431	644943	Ras association domain family member 10 [Source:HGNC Symbol;Acc:HGNC:33984]
SH3TC2	-1.863	1.5838	-14.1068	6.92179e-05	0.0334383	2.576		0.7566	0.5479	2.6385	2.392		SH3TC2	ENSG00000169247	79628	SH3 domain and tetratricopeptide repeats 2 [Source:HGNC Symbol;Acc:HGNC:29427]
ADGRG1	-1.8542	6.89	-12.6127	0.000113169	0.0344181	2.1445		5.9957	5.9301	8.0024	7.6317		ADGRG1	ENSG00000205336	9289	adhesion G protein-coupled receptor G1 [Source:HGNC Symbol;Acc:HGNC:4512]
C3orf80	-1.8289	5.0789	-6.9669	0.00144462	0.0397831	-0.4196		4.1798	4.1491	6.3692	5.6175		C3orf80	ENSG00000180044	401097	chromosome 3 open reading frame 80 [Source:HGNC Symbol;Acc:HGNC:40048]
GBP4	-1.7799	5.4814	-6.0837	0.00252524	0.0448211	-1.0308		4.5674	4.6154	6.7936	5.949		GBP4	ENSG00000162654	115361	guanylate binding protein 4 [Source:HGNC Symbol;Acc:HGNC:20480]
ARVCF	-1.7437	3.3229	-8.0445	0.000789407	0.0368247	0.2272		2.7181	2.184	4.3397	4.0498		ARVCF	ENSG00000099889	421	ARVCF delta catenin family member [Source:HGNC Symbol;Acc:HGNC:728]
RHBDF1	-1.6828	3.5444	-7.0103	0.00140774	0.0397529	-0.3915		2.9348	2.4712	4.6357	4.1359		RHBDF1	ENSG00000007384	64285	rhomboid 5 homolog 1 [Source:HGNC Symbol;Acc:HGNC:20561]
SEC31B	-1.6383	4.1585	-3.6869	0.017222	0.0805422	-3.1811		3.9739	2.7048	5.1421	4.8131		SEC31B	ENSG00000075826	25956	SEC31 homolog B, COPII coat complex component [Source:HGNC Symbol;Acc:HGNC:23197]
GOLGA8M	-1.6369	5.8482	-4.8885	0.00603379	0.0555056	-2.0013		5.4945	4.5649	6.8161	6.5171		GOLGA8M	ENSG00000188626	653720	golgin A8 family member M [Source:HGNC Symbol;Acc:HGNC:44404]
ARHGAP22	-1.6156	5.4035	-9.6855	0.000356846	0.0344181	1.0458		4.6443	4.5472	6.4281	5.9945		ARHGAP22	ENSG00000128805	58504	Rho GTPase activating protein 22 [Source:HGNC Symbol;Acc:HGNC:30320]
HOXA2	-1.6058	2.0866	-13.4262	8.60299e-05	0.0344181	2.3884		1.4131	1.1544	2.9376	2.8414		HOXA2	ENSG00000105996	3199	homeobox A2 [Source:HGNC Symbol;Acc:HGNC:5103]
ADAMTS10	-1.6004	2.6124	-3.1348	0.0299435	0.103227	-3.8005		1.9943	1.63	4.1462	2.6789		ADAMTS10	ENSG00000142303	81794	ADAM metallopeptidase with thrombospondin type 1 motif 10 [Source:HGNC Symbol;Acc:HGNC:13201]
SYNPO	-1.5905	1.8772	-9.6337	0.000365198	0.0344181	1.0225		0.9593	1.2047	2.8542	2.4907		SYNPO	ENSG00000171992	11346	synaptopodin [Source:HGNC Symbol;Acc:HGNC:30672]
COL24A1	-1.5897	3.5689	-7.7157	0.000941748	0.0380505	0.0402		3.0564	2.4916	4.3146	4.4128		COL24A1	ENSG00000171502	255631	collagen type XXIV alpha 1 chain [Source:HGNC Symbol;Acc:HGNC:20821]
MLLT3	-1.5884	5.1001	-8.5273	0.000616145	0.035675	0.4869		4.3436	4.2683	6.146	5.6426		MLLT3	ENSG00000171843	4300	MLLT3 super elongation complex subunit [Source:HGNC Symbol;Acc:HGNC:7136]
HOXA5	-1.5862	4.1322	-9.7494	0.000346868	0.0344181	1.0742		3.4755	3.2027	5.0918	4.7588		HOXA5	ENSG00000106004	3202	homeobox A5 [Source:HGNC Symbol;Acc:HGNC:5106]
TNS3	-1.5848	4.6356	-9.5757	0.000374817	0.0344181	0.9963		3.9372	3.7493	5.6269	5.2291		TNS3	ENSG00000136205	64759	tensin 3 [Source:HGNC Symbol;Acc:HGNC:21616]
PABPC1L	-1.5742	4.3786	-3.4447	0.02182	0.0894277	-3.4467		4.2622	2.9209	5.0918	5.2396		PABPC1L	ENSG00000101104	80336	poly(A) binding protein cytoplasmic 1 like [Source:HGNC Symbol;Acc:HGNC:15797]
MUC4	-1.5651	1.3522	-10.5987	0.000241665	0.0344181	1.4314		0.7566	0.3828	2.1042	2.1653		MUC4	ENSG00000145113	4585	mucin 4, cell surface associated [Source:HGNC Symbol;Acc:HGNC:7514]
GOLGA8B	-1.5555	8.4821	-2.9216	0.037562	0.116638	-4.0525		8.4881	6.9205	9.3506	9.169		GOLGA8B	ENSG00000215252	440270	golgin A8 family member B [Source:HGNC Symbol;Acc:HGNC:31973]
HOXA6	-1.5539	2.5001	-7.1509	0.0012958	0.0395254	-0.302		2.0275	1.4188	3.2918	3.2622		HOXA6	ENSG00000106006	3203	homeobox A6 [Source:HGNC Symbol;Acc:HGNC:5107]
GOLGA8A	-1.534	8.44	-2.8207	0.0419285	0.123163	-4.1741		8.476	6.87	9.2804	9.1336		GOLGA8A	ENSG00000175265	23015	golgin A8 family member A [Source:HGNC Symbol;Acc:HGNC:31972]
GOLGA8J	-1.517	5.2391	-4.5451	0.00798298	0.0600026	-2.3158		4.9515	4.0098	6.1203	5.8749		GOLGA8J	ENSG00000179938	653073	golgin A8 family member J [Source:HGNC Symbol;Acc:HGNC:38650]
SHANK3	-1.484	5.1532	-5.7059	0.00327365	0.0481132	-1.3182		4.7413	4.0811	6.0675	5.7229		SHANK3	ENSG00000251322	85358	SH3 and multiple ankyrin repeat domains 3 [Source:HGNC Symbol;Acc:HGNC:14294]
DOCK1	-1.4645	5.1665	-6.6084	0.00179851	0.0421214	-0.658		4.6981	4.1703	6.0644	5.733		DOCK1	ENSG00000150760	1793	dedicator of cytokinesis 1 [Source:HGNC Symbol;Acc:HGNC:2987]
GBP5	-1.4619	6.4417	-5.8206	0.00302125	0.0473943	-1.2292		5.7332	5.6884	7.5303	6.815		GBP5	ENSG00000154451	115362	guanylate binding protein 5 [Source:HGNC Symbol;Acc:HGNC:19895]
GOLGA8H	-1.4615	5.1516	-4.6161	0.00752476	0.0589364	-2.2493		4.8703	3.9715	5.9812	5.7835		GOLGA8H	ENSG00000261794	728498	golgin A8 family member H [Source:HGNC Symbol;Acc:HGNC:37443]
HOXA13	-1.4473	2.9335	-2.1052	0.0955476	0.201257	-5.0674		2.2192	2.2006	4.6802	2.6341		HOXA13	ENSG00000106031	3209	homeobox A13 [Source:HGNC Symbol;Acc:HGNC:5102]
PAQR6	-1.4311	2.1443	-6.4197	0.00202645	0.0427952	-0.7887		1.7377	1.1198	2.9142	2.8055		PAQR6	ENSG00000160781	79957	progestin and adipoQ receptor family member 6 [Source:HGNC Symbol;Acc:HGNC:30132]
NEIL1	-1.4292	1.8573	-6.6928	0.00170656	0.0410798	-0.6008		1.4131	0.8724	2.6989	2.4449		NEIL1	ENSG00000140398	79661	nei like DNA glycosylase 1 [Source:HGNC Symbol;Acc:HGNC:18448]
CALN1	-1.4192	3.6009	-7.6574	0.000972366	0.0380505	0.0061		2.9128	2.8698	4.5625	4.0584		CALN1	ENSG00000183166	83698	calneuron 1 [Source:HGNC Symbol;Acc:HGNC:13248]
RHPN1	-1.418	5.3703	-4.2456	0.0103176	0.065583	-2.6045		5.1482	4.1745	6.071	6.0876		RHPN1	ENSG00000158106	114822	rhophilin Rho GTPase binding protein 1 [Source:HGNC Symbol;Acc:HGNC:19973]
TMEM132E	-1.4166	3.8484	-2.3732	0.0695816	0.165372	-4.728		3.1979	3.0822	5.4413	3.672		TMEM132E	ENSG00000181291	124842	transmembrane protein 132E [Source:HGNC Symbol;Acc:HGNC:26991]
HEMGN	-1.4129	2.2701	-11.7452	0.000154546	0.0344181	1.8581		1.4255	1.7019	2.9944	2.9587		HEMGN	ENSG00000136929	55363	hemogen [Source:HGNC Symbol;Acc:HGNC:17509]
PGGHG	-1.4079	4.9431	-3.7384	0.0163961	0.0788302	-3.1258		4.7807	3.6975	5.7551	5.5389		PGGHG	ENSG00000142102	80162	protein-glucosylgalactosylhydroxylysine glucosidase [Source:HGNC Symbol;Acc:HGNC:26210]
TMEM163	-1.4048	2.3373	-8.4444	0.000642337	0.036301	0.4435		1.5219	1.7478	3.2301	2.8492		TMEM163	ENSG00000152128	81615	transmembrane protein 163 [Source:HGNC Symbol;Acc:HGNC:25380]
CCDC121	-1.3993	2.3075	-15.7459	4.26303e-05	0.0272382	2.9748		1.623	1.5927	3.0738	2.9404		CCDC121	ENSG00000176714	79635	coiled-coil domain containing 121 [Source:HGNC Symbol;Acc:HGNC:25833]
NPDC1	-1.3777	5.9423	-6.8815	0.00152068	0.0401827	-0.4752		5.5274	4.9794	6.6732	6.589		NPDC1	ENSG00000107281	56654	neural proliferation, differentiation and control 1 [Source:HGNC Symbol;Acc:HGNC:7899]
HOXB3	-1.372	5.8232	-5.9731	0.00272078	0.0459474	-1.1132		5.4568	4.8176	6.5652	6.4532		HOXB3	ENSG00000120093	3213	homeobox B3 [Source:HGNC Symbol;Acc:HGNC:5114]
TPM2	-1.367	4.1005	-2.8102	0.0424121	0.123848	-4.1868		4.1233	2.7107	4.9208	4.6472		TPM2	ENSG00000198467	7169	tropomyosin 2 [Source:HGNC Symbol;Acc:HGNC:12011]
SSBP2	-1.3641	5.51	-8.1631	0.000741864	0.0367917	0.2926		4.9187	4.7372	6.3954	5.9887		SSBP2	ENSG00000145687	23635	single stranded DNA binding protein 2 [Source:HGNC Symbol;Acc:HGNC:15831]
C20orf203	-1.3626	1.2342	-7.9414	0.000833705	0.0371366	0.1695		0.6109	0.4949	2.1382	1.6927		C20orf203	ENSG00000198547	284805	chromosome 20 open reading frame 203 [Source:HGNC Symbol;Acc:HGNC:26592]
PREX2	-1.3626	1.3689	-5.5218	0.0037336	0.0501141	-1.4645		0.7762	0.599	2.3903	1.7101		PREX2	ENSG00000046889	80243	phosphatidylinositol-3,4,5-trisphosphate dependent Rac exchange factor 2 [Source:HGNC Symbol;Acc:HGNC:22950]
GOLGA8T	-1.3558	4.9328	-4.2565	0.0102195	0.065583	-2.5938		4.6942	3.8156	5.7573	5.4641		GOLGA8T	ENSG00000261247	653075	golgin A8 family member T [Source:HGNC Symbol;Acc:HGNC:44410]
MCF2L	-1.3503	1.1089	-11.1888	0.000190959	0.0344181	1.6584		0.2938	0.5737	1.7904	1.7776		MCF2L	ENSG00000126217	23263	MCF.2 cell line derived transforming sequence like [Source:HGNC Symbol;Acc:HGNC:14576]
PIK3IP1	-1.3423	2.8085	-10.5673	0.000244801	0.0344181	1.4188		1.9859	2.2888	3.4943	3.465		PIK3IP1	ENSG00000100100	113791	phosphoinositide-3-kinase interacting protein 1 [Source:HGNC Symbol;Acc:HGNC:24942]
PTGIR	-1.3312	2.5734	-10.1398	0.000292751	0.0344181	1.2431		2.0679	1.7478	3.2396	3.2384		PTGIR	ENSG00000160013	5739	prostaglandin I2 receptor [Source:HGNC Symbol;Acc:HGNC:9602]
BAIAP3	-1.3294	1.6998	-7.9775	0.000817855	0.0371366	0.1898		1.2398	0.8303	2.2789	2.45		BAIAP3	ENSG00000007516	8938	BAI1 associated protein 3 [Source:HGNC Symbol;Acc:HGNC:948]
TMEM91	-1.3228	3.0765	-9.2119	0.000442752	0.0353104	0.8274		2.5108	2.3195	3.893	3.5828		TMEM91	ENSG00000142046	641649	transmembrane protein 91 [Source:HGNC Symbol;Acc:HGNC:32393]
DNM1	-1.3213	4.3137	-8.6085	0.000591728	0.035675	0.5289		3.8471	3.4591	5.0208	4.9279		DNM1	ENSG00000106976	1759	dynamin 1 [Source:HGNC Symbol;Acc:HGNC:2972]
AMT	-1.3212	2.8176	-3.6831	0.0172851	0.0806601	-3.1852		2.6717	1.6422	3.5809	3.3754		AMT	ENSG00000145020	275	aminomethyltransferase [Source:HGNC Symbol;Acc:HGNC:473]
HOXB9	-1.3176	1.8732	-4.0621	0.0121471	0.0694631	-2.7883		1.3089	1.1198	2.0694	2.9945		HOXB9	ENSG00000170689	3219	homeobox B9 [Source:HGNC Symbol;Acc:HGNC:5120]
DNMT3B	-1.3153	4.9591	-8.9165	0.000509179	0.035675	0.6843		4.4095	4.1934	5.7719	5.4615		DNMT3B	ENSG00000088305	1789	DNA methyltransferase 3 beta [Source:HGNC Symbol;Acc:HGNC:2979]
TNS1	-1.3045	4.6463	-8.3203	0.000684111	0.0364028	0.3777		4.104	3.8841	5.4717	5.1253		TNS1	ENSG00000079308	7145	tensin 1 [Source:HGNC Symbol;Acc:HGNC:11973]
RABGAP1	-1.2997	5.291	-5.638	0.00343492	0.0492339	-1.3717		4.7697	4.5126	6.2402	5.6415		RABGAP1	ENSG00000011454	23637	RAB GTPase activating protein 1 [Source:HGNC Symbol;Acc:HGNC:17155]
SBF2	-1.2996	4.2914	-5.6134	0.00349555	0.0495688	-1.3911		3.7733	3.51	5.2409	4.6415		SBF2	ENSG00000133812	81846	SET binding factor 2 [Source:HGNC Symbol;Acc:HGNC:2135]
CACNA1H	-1.2976	1.7803	-15.2398	4.92445e-05	0.0273578	2.8591		1.075	1.1881	2.4238	2.4344		CACNA1H	ENSG00000196557	8912	calcium voltage-gated channel subunit alpha1 H [Source:HGNC Symbol;Acc:HGNC:1395]
EGLN3	-1.2737	2.2859	-7.0656	0.00136237	0.0395254	-0.3561		1.4624	1.8357	3.0808	2.7646		EGLN3	ENSG00000129521	112399	egl-9 family hypoxia inducible factor 3 [Source:HGNC Symbol;Acc:HGNC:14661]
MYO5C	-1.2727	3.8817	-4.7725	0.00662124	0.0565562	-2.1056		3.6158	2.875	4.6141	4.422		MYO5C	ENSG00000128833	55930	myosin VC [Source:HGNC Symbol;Acc:HGNC:7604]
GOLGA8R	-1.2697	7.1353	-4.4364	0.00875001	0.0623214	-2.419		6.9112	6.0897	7.8141	7.7262		GOLGA8R	ENSG00000186399	101059918	golgin A8 family member R [Source:HGNC Symbol;Acc:HGNC:44407]
MYO15B	-1.2643	6.4919	-2.7892	0.0434021	0.12529	-4.2122		6.5256	5.1939	7.1899	7.0582		MYO15B	ENSG00000266714	80022	myosin XVB [Source:HGNC Symbol;Acc:HGNC:14083]
GOLGA8K	-1.2619	5.2241	-3.9341	0.0136519	0.0732684	-2.9198		5.0395	4.1469	5.991	5.7191		GOLGA8K	ENSG00000249931	653125	golgin A8 family member K [Source:HGNC Symbol;Acc:HGNC:38652]
ARNT2	-1.2605	5.1278	-1.8182	0.135397	0.254571	-5.4312		4.5772	4.418	6.7868	4.7293		ARNT2	ENSG00000172379	9915	aryl hydrocarbon receptor nuclear translocator 2 [Source:HGNC Symbol;Acc:HGNC:16876]
HOXA11	-1.2483	4.457	-12.9818	9.97294e-05	0.0344181	2.2579		3.756	3.9096	5.1236	5.0386		HOXA11	ENSG00000005073	3207	homeobox A11 [Source:HGNC Symbol;Acc:HGNC:5101]
OLFML2A	-1.2481	1.7314	-5.7584	0.00315506	0.0478073	-1.2773		1.01	1.2047	2.6432	2.0676		OLFML2A	ENSG00000185585	169611	olfactomedin like 2A [Source:HGNC Symbol;Acc:HGNC:27270]
GOLGA8Q	-1.2452	6.1794	-4.6123	0.00754868	0.0589364	-2.2529		5.9418	5.1719	6.849	6.755		GOLGA8Q	ENSG00000178115	727909	golgin A8 family member Q [Source:HGNC Symbol;Acc:HGNC:44408]
SCN2A	-1.237	5.2405	-4.9981	0.00553508	0.0544217	-1.9045		4.6904	4.5536	6.2049	5.5131		SCN2A	ENSG00000136531	6326	sodium voltage-gated channel alpha subunit 2 [Source:HGNC Symbol;Acc:HGNC:10588]
GOLGA8S	-1.2362	5.1672	-5.4256	0.0040048	0.0504128	-1.5426		4.8144	4.2839	5.967	5.6036		GOLGA8S	ENSG00000261739	653061	golgin A8 family member S [Source:HGNC Symbol;Acc:HGNC:44409]
SOX18	-1.2358	3.7215	-6.3592	0.00210684	0.0430559	-0.8314		3.1116	3.0956	4.6069	4.0718		SOX18	ENSG00000203883	54345	SRY-box transcription factor 18 [Source:HGNC Symbol;Acc:HGNC:11194]
CHRFAM7A	-1.2333	3.717	-9.4409	0.000398407	0.0350239	0.9347		3.216	2.9847	4.4425	4.2247		CHRFAM7A	ENSG00000166664	89832	CHRNA7 (exons 5-10) and FAM7A (exons A-E) fusion [Source:HGNC Symbol;Acc:HGNC:15781]
EVPL	-1.2306	1.7336	-5.1653	0.00486505	0.052969	-1.76		1.1522	1.0844	2.6852	2.0126		EVPL	ENSG00000167880	2125	envoplakin [Source:HGNC Symbol;Acc:HGNC:3503]
ZNF521	-1.2301	5.3129	-6.591	0.00181812	0.0421214	-0.6699		4.6429	4.7528	6.177	5.6788		ZNF521	ENSG00000198795	25925	zinc finger protein 521 [Source:HGNC Symbol;Acc:HGNC:24605]
GOLGA8N	-1.2279	8.34	-5.1523	0.00491353	0.0532108	-1.7711		8.0491	7.4031	9.0539	8.854		GOLGA8N	ENSG00000232653	643699	golgin A8 family member N [Source:HGNC Symbol;Acc:HGNC:44405]
MEIS1	-1.2274	4.0915	-5.9036	0.00285298	0.046657	-1.1657		3.255	3.7005	4.8903	4.52		MEIS1	ENSG00000143995	4211	Meis homeobox 1 [Source:HGNC Symbol;Acc:HGNC:7000]
APBA2	-1.2264	5.8613	-2.5866	0.0544371	0.141718	-4.4611		5.3616	5.1346	7.166	5.783		APBA2	ENSG00000034053	321	amyloid beta precursor protein binding family A member 2 [Source:HGNC Symbol;Acc:HGNC:579]
BIN1	-1.2262	3.7422	-12.883	0.000103125	0.0344181	2.2281		3.2124	3.0458	4.3367	4.3738		BIN1	ENSG00000136717	274	bridging integrator 1 [Source:HGNC Symbol;Acc:HGNC:1052]
GOLGA8O	-1.2119	7.3295	-4.3846	0.00914617	0.0632555	-2.4688		7.1182	6.3289	7.9858	7.8851		GOLGA8O	ENSG00000206127	728047	golgin A8 family member O [Source:HGNC Symbol;Acc:HGNC:44406]
TMEM150B	-1.2073	2.8655	-13.9377	7.29917e-05	0.0337921	2.5307		2.3231	2.2006	3.4758	3.4625		TMEM150B	ENSG00000180061	284417	transmembrane protein 150B [Source:HGNC Symbol;Acc:HGNC:34415]
IQSEC3	-1.2068	4.0741	-6.0955	0.00250531	0.0446241	-1.022		3.6048	3.3366	4.916	4.439		IQSEC3	ENSG00000120645	440073	IQ motif and Sec7 domain ArfGEF 3 [Source:HGNC Symbol;Acc:HGNC:29193]
GUCY1A1	-1.2041	5.9395	-6.2362	0.00228242	0.0437191	-0.9194		5.4361	5.2388	6.7882	6.2949		GUCY1A1	ENSG00000164116	2982	guanylate cyclase 1 soluble subunit alpha 1 [Source:HGNC Symbol;Acc:HGNC:4685]
SELP	-1.2004	4.3751	-7.578	0.00101597	0.0380505	-0.0407		3.6076	3.9421	5.0988	4.8517		SELP	ENSG00000174175	6403	selectin P [Source:HGNC Symbol;Acc:HGNC:10721]
PDE9A	-1.1979	4.9807	-5.6488	0.00340849	0.0489931	-1.3631		4.342	4.4215	5.8733	5.286		PDE9A	ENSG00000160191	5152	phosphodiesterase 9A [Source:HGNC Symbol;Acc:HGNC:8795]
H1-0	-1.1958	6.7277	-7.8234	0.000888217	0.0371366	0.1024		6.1969	6.0627	7.5123	7.1389		H1-0	ENSG00000189060	3005	H1.0 linker histone [Source:HGNC Symbol;Acc:HGNC:4714]
TTC28	-1.1931	3.403	-3.0944	0.0312402	0.105344	-3.8477		2.7483	2.8647	4.5625	3.4366		TTC28	ENSG00000100154	23331	tetratricopeptide repeat domain 28 [Source:HGNC Symbol;Acc:HGNC:29179]
TTLL3	-1.1895	4.3663	-2.6654	0.0498073	0.134752	-4.3637		4.4298	3.1133	4.945	4.9771		TTLL3	ENSG00000214021	26140	tubulin tyrosine ligase like 3 [Source:HGNC Symbol;Acc:HGNC:24483]
TIGD1	-1.1894	2.5651	-4.3242	0.00963434	0.0639469	-2.5274		2.3231	1.6177	3.3393	2.9803		TIGD1	ENSG00000221944	200765	tigger transposable element derived 1 [Source:HGNC Symbol;Acc:HGNC:14523]
GNB3	-1.1873	2.3682	-3.7464	0.0162714	0.0787094	-3.1173		2.2335	1.3157	2.9221	3.0016		GNB3	ENSG00000111664	2784	G protein subunit beta 3 [Source:HGNC Symbol;Acc:HGNC:4400]
SELENOP	-1.1866	6.0592	-7.2898	0.00119565	0.0387238	-0.2153		5.6424	5.2893	6.7758	6.5291		SELENOP	ENSG00000250722	6414	selenoprotein P [Source:HGNC Symbol;Acc:HGNC:10751]
GLI2	-1.1806	3.15	-4.143	0.0112976	0.0677061	-2.7067		2.9522	2.1672	3.8628	3.6178		GLI2	ENSG00000074047	2736	GLI family zinc finger 2 [Source:HGNC Symbol;Acc:HGNC:4318]
BIK	-1.1805	3.9277	-12.1329	0.000134103	0.0344181	1.9897		3.4078	3.2672	4.575	4.4609		BIK	ENSG00000100290	638	BCL2 interacting killer [Source:HGNC Symbol;Acc:HGNC:1051]
AHNAK2	-1.1756	0.9255	-3.7225	0.0166458	0.0793445	-3.1428		0.1804	0.4949	1.9444	1.0821		AHNAK2	ENSG00000185567	113146	AHNAK nucleoprotein 2 [Source:HGNC Symbol;Acc:HGNC:20125]
CATSPER2	-1.1722	2.198	-3.9552	0.0133889	0.0727095	-2.8979		2.0356	1.1881	2.8501	2.718		CATSPER2	ENSG00000166762	117155	cation channel sperm associated 2 [Source:HGNC Symbol;Acc:HGNC:18810]
ABCB1	-1.1684	3.3071	-10.2276	0.000282035	0.0344181	1.28		2.6127	2.833	3.9553	3.8272		ABCB1	ENSG00000085563	5243	ATP binding cassette subfamily B member 1 [Source:HGNC Symbol;Acc:HGNC:40]
PLD4	-1.1634	4.7365	-10.1129	0.000296138	0.0344181	1.2318		4.2535	4.0561	5.4013	5.2351		PLD4	ENSG00000166428	122618	phospholipase D family member 4 [Source:HGNC Symbol;Acc:HGNC:23792]
TTC24	-1.1615	3.2926	-4.8089	0.00643026	0.0564176	-2.0727		3.0155	2.4082	4.0333	3.7134		TTC24	ENSG00000187862	164118	tetratricopeptide repeat domain 24 [Source:HGNC Symbol;Acc:HGNC:32348]
EHD2	-1.1567	4.0684	-9.4304	0.000400327	0.0350239	0.9298		3.3888	3.5912	4.749	4.5444		EHD2	ENSG00000024422	30846	EH domain containing 2 [Source:HGNC Symbol;Acc:HGNC:3243]
SLC16A5	-1.1491	3.9388	-6.3242	0.00215512	0.0432018	-0.8562		3.6021	3.1264	4.5799	4.4468		SLC16A5	ENSG00000170190	9121	solute carrier family 16 member 5 [Source:HGNC Symbol;Acc:HGNC:10926]
CIITA	-1.1489	3.6601	-8.9621	0.000498157	0.035675	0.7068		3.2303	2.9409	4.1808	4.2882		CIITA	ENSG00000179583	4261	class II major histocompatibility complex transactivator [Source:HGNC Symbol;Acc:HGNC:7067]
AGPAT4	-1.1459	4.3191	-5.0716	0.00522765	0.0537321	-1.8405		4.0646	3.4277	4.8862	4.8979		AGPAT4	ENSG00000026652	56895	1-acylglycerol-3-phosphate O-acyltransferase 4 [Source:HGNC Symbol;Acc:HGNC:20885]
LENG8	-1.1417	7.85	-3.2186	0.0274452	0.0991362	-3.7033		7.7979	6.7604	8.417	8.4247		LENG8	ENSG00000167615	114823	leukocyte receptor cluster member 8 [Source:HGNC Symbol;Acc:HGNC:15500]
RAPGEF3	-1.1393	3.1771	-4.185	0.0108836	0.0667385	-2.6647		2.9736	2.2414	3.885	3.6085		RAPGEF3	ENSG00000079337	10411	Rap guanine nucleotide exchange factor 3 [Source:HGNC Symbol;Acc:HGNC:16629]
TNFAIP2	-1.1342	5.8246	-9.1647	0.000452626	0.0353104	0.8049		5.3674	5.1475	6.4877	6.2956		TNFAIP2	ENSG00000185215	7127	TNF alpha induced protein 2 [Source:HGNC Symbol;Acc:HGNC:11895]
DPEP1	-1.1334	2.5437	-5.4791	0.00385114	0.0501641	-1.499		2.2406	1.7135	2.9944	3.2264		DPEP1	ENSG00000015413	1800	dipeptidase 1 [Source:HGNC Symbol;Acc:HGNC:3002]
SCARA3	-1.1324	4.5001	-5.1281	0.00500557	0.0533712	-1.7919		4.1908	3.6769	4.8922	5.2403		SCARA3	ENSG00000168077	51435	scavenger receptor class A member 3 [Source:HGNC Symbol;Acc:HGNC:19000]
VWA1	-1.1292	2.8525	-7.1402	0.00130395	0.0395254	-0.3087		2.1606	2.4153	3.5809	3.2533		VWA1	ENSG00000179403	64856	von Willebrand factor A domain containing 1 [Source:HGNC Symbol;Acc:HGNC:30910]
RAI14	-1.1267	1.9994	-9.9244	0.000321223	0.0344181	1.151		1.5564	1.3157	2.6	2.5255		RAI14	ENSG00000039560	26064	retinoic acid induced 14 [Source:HGNC Symbol;Acc:HGNC:14873]
MAN2C1	-1.1256	6.0276	-5.3069	0.00437234	0.0513533	-1.6406		5.7419	5.1876	6.6954	6.4853		MAN2C1	ENSG00000140400	4123	mannosidase alpha class 2C member 1 [Source:HGNC Symbol;Acc:HGNC:6827]
CCDC9B	-1.1251	2.327	-10.6643	0.000235283	0.0344181	1.4574		1.8625	1.6664	2.9376	2.8414		CCDC9B	ENSG00000188549	388115	coiled-coil domain containing 9B [Source:HGNC Symbol;Acc:HGNC:33488]
SCN9A	-1.1229	5.1904	-3.4325	0.0220889	0.0897305	-3.4604		4.7722	4.4857	6.2062	5.2975		SCN9A	ENSG00000169432	6335	sodium voltage-gated channel alpha subunit 9 [Source:HGNC Symbol;Acc:HGNC:10597]
CHRNA7	-1.1219	3.4593	-7.4576	0.00108675	0.0383328	-0.1128		3.0402	2.7564	4.1528	3.8876		CHRNA7	ENSG00000175344	1139	cholinergic receptor nicotinic alpha 7 subunit [Source:HGNC Symbol;Acc:HGNC:1960]
IRX3	-1.117	5.1325	-9.9328	0.000320057	0.0344181	1.1546		4.6255	4.5226	5.8036	5.5784		IRX3	ENSG00000177508	79191	iroquois homeobox 3 [Source:HGNC Symbol;Acc:HGNC:14360]
NXPH3	-1.1113	2.915	-4.3614	0.00932981	0.0634645	-2.4912		2.2893	2.4295	3.8279	3.1134		NXPH3	ENSG00000182575	11248	neurexophilin 3 [Source:HGNC Symbol;Acc:HGNC:8077]
JMJD7-PLA2G4B	-1.1108	1.9247	-4.3904	0.00910062	0.0632376	-2.4632		1.7277	1.0109	2.4347	2.5255		JMJD7-PLA2G4B	ENSG00000168970	8681	JMJD7-PLA2G4B readthrough [Source:HGNC Symbol;Acc:HGNC:34449]
CSAD	-1.1074	2.8867	-4.8925	0.00601483	0.0554152	-1.9977		2.6505	2.0156	3.4731	3.4077		CSAD	ENSG00000139631	51380	cysteine sulfinic acid decarboxylase [Source:HGNC Symbol;Acc:HGNC:18966]
HOXA7	-1.107	3.4737	-12.457	0.000119496	0.0344181	2.0952		2.9863	2.8541	4.0096	4.0448		HOXA7	ENSG00000122592	3204	homeobox A7 [Source:HGNC Symbol;Acc:HGNC:5108]
EPHA1	-1.1024	3.0247	-7.838	0.000881231	0.0371366	0.1108		2.6505	2.2965	3.576	3.5758		EPHA1	ENSG00000146904	2041	EPH receptor A1 [Source:HGNC Symbol;Acc:HGNC:3385]
MAPK8IP3	-1.1003	6.7099	-3.3516	0.0239581	0.0922033	-3.5514		6.6377	5.6817	7.2474	7.2726		MAPK8IP3	ENSG00000138834	23162	mitogen-activated protein kinase 8 interacting protein 3 [Source:HGNC Symbol;Acc:HGNC:6884]
FCMR	-1.0998	1.9135	-5.122	0.00502892	0.0533712	-1.7971		1.2256	1.5017	2.7304	2.1964		FCMR	ENSG00000162894	9214	Fc mu receptor [Source:HGNC Symbol;Acc:HGNC:14315]
CALCRL	-1.0924	3.274	-4.5863	0.00771345	0.0593519	-2.2772		2.505	2.9507	4.0742	3.5662		CALCRL	ENSG00000064989	10203	calcitonin receptor like receptor [Source:HGNC Symbol;Acc:HGNC:16709]
KCND1	-1.0922	1.6918	-8.1907	0.000731345	0.0367419	0.3076		1.1371	1.1544	2.4015	2.0743		KCND1	ENSG00000102057	3750	potassium voltage-gated channel subfamily D member 1 [Source:HGNC Symbol;Acc:HGNC:6237]
F2RL1	-1.0906	3.3666	-5.0949	0.00513456	0.0534587	-1.8204		2.7779	2.8647	4.2082	3.6155		F2RL1	ENSG00000164251	2150	F2R like trypsin receptor 1 [Source:HGNC Symbol;Acc:HGNC:3538]
ANKRD29	-1.0898	1.2474	-3.0339	0.0333043	0.10961	-3.9189		0.7566	0.6483	2.3151	1.2694		ANKRD29	ENSG00000154065	147463	ankyrin repeat domain 29 [Source:HGNC Symbol;Acc:HGNC:27110]
APBB3	-1.0863	3.8603	-3.6107	0.0185349	0.0829073	-3.2636		3.7386	2.8956	4.5142	4.2926		APBB3	ENSG00000113108	10307	amyloid beta precursor protein binding family B member 3 [Source:HGNC Symbol;Acc:HGNC:20708]
DTX3	-1.0841	4.058	-11.4383	0.00017347	0.0344181	1.7496		3.5053	3.5267	4.6837	4.5164		DTX3	ENSG00000178498	196403	deltex E3 ubiquitin ligase 3 [Source:HGNC Symbol;Acc:HGNC:24457]
NPHP3	-1.0801	2.133	-4.0842	0.0119076	0.068896	-2.7659		1.9167	1.2692	2.8704	2.4756		NPHP3	ENSG00000113971	27031	nephrocystin 3 [Source:HGNC Symbol;Acc:HGNC:7907]
PIK3C2B	-1.0778	3.9123	-6.2082	0.00232487	0.0439867	-0.9396		3.3952	3.3515	4.6837	4.2186		PIK3C2B	ENSG00000133056	5287	phosphatidylinositol-4-phosphate 3-kinase catalytic subunit type 2 beta [Source:HGNC Symbol;Acc:HGNC:8972]
CDK18	-1.0772	2.1088	-8.5349	0.000613797	0.035675	0.4909		1.7074	1.433	2.5852	2.7095		CDK18	ENSG00000117266	5129	cyclin dependent kinase 18 [Source:HGNC Symbol;Acc:HGNC:8751]
DENND6B	-1.0755	5.056	-6.8595	0.00154106	0.0403133	-0.4897		4.5025	4.5341	5.7983	5.3892		DENND6B	ENSG00000205593	414918	DENN domain containing 6B [Source:HGNC Symbol;Acc:HGNC:32690]
EGF	-1.0731	1.2452	-12.3601	0.000123652	0.0344181	2.0641		0.6751	0.7422	1.7293	1.8341		EGF	ENSG00000138798	1950	epidermal growth factor [Source:HGNC Symbol;Acc:HGNC:3229]
SLC48A1	-1.0724	4.8582	-7.7573	0.000920614	0.0380505	0.0643		4.4016	4.2424	5.5476	5.2411		SLC48A1	ENSG00000211584	55652	solute carrier family 48 member 1 [Source:HGNC Symbol;Acc:HGNC:26035]
KANK1	-1.0716	4.9585	-6.9064	0.00149799	0.0400933	-0.4589		4.6132	4.2323	5.5627	5.4259		KANK1	ENSG00000107104	23189	KN motif and ankyrin repeat domains 1 [Source:HGNC Symbol;Acc:HGNC:19309]
FAM124B	-1.0679	3.7826	-7.0048	0.00141236	0.0397529	-0.3951		3.1684	3.329	4.4972	4.1359		FAM124B	ENSG00000124019	79843	family with sequence similarity 124 member B [Source:HGNC Symbol;Acc:HGNC:26224]
MSI2	-1.0645	6.8606	-6.8068	0.0015912	0.0404557	-0.5245		6.4238	6.233	7.5737	7.212		MSI2	ENSG00000153944	124540	musashi RNA binding protein 2 [Source:HGNC Symbol;Acc:HGNC:18585]
CLIC2	-1.0606	2.2256	-3.342	0.0241929	0.0925897	-3.5623		1.3749	2.0156	3.0878	2.4239		CLIC2	ENSG00000155962	1193	chloride intracellular channel 2 [Source:HGNC Symbol;Acc:HGNC:2063]
EFHC1	-1.0581	3.0433	-5.6533	0.00339778	0.04899	-1.3596		2.7632	2.2653	3.6318	3.5128		EFHC1	ENSG00000096093	114327	EF-hand domain containing 1 [Source:HGNC Symbol;Acc:HGNC:16406]
ARHGEF17	-1.0581	4.5811	-5.496	0.00380408	0.0501141	-1.4853		4.3102	3.7939	5.1687	5.0515		ARHGEF17	ENSG00000110237	9828	Rho guanine nucleotide exchange factor 17 [Source:HGNC Symbol;Acc:HGNC:21726]
SLC52A3	-1.0577	1.4909	-6.2678	0.00223572	0.0432018	-0.8966		1.182	0.7422	2.0694	1.9701		SLC52A3	ENSG00000101276	113278	solute carrier family 52 member 3 [Source:HGNC Symbol;Acc:HGNC:16187]
TRIM73	-1.0554	2.528	-4.1975	0.0107643	0.0664458	-2.6522		2.2756	1.725	3.2858	2.8256		TRIM73	ENSG00000178809	375593	tripartite motif containing 73 [Source:HGNC Symbol;Acc:HGNC:18162]
ERG	-1.0523	6.3315	-9.8603	0.000330351	0.0344181	1.123		5.9026	5.7081	6.9129	6.8024		ERG	ENSG00000157554	2078	ETS transcription factor ERG [Source:HGNC Symbol;Acc:HGNC:3446]
GDAP1	-1.0495	2.4709	-7.6602	0.000970871	0.0380505	0.0077		1.9343	1.9581	3.1657	2.8256		GDAP1	ENSG00000104381	54332	ganglioside induced differentiation associated protein 1 [Source:HGNC Symbol;Acc:HGNC:15968]
MPV17L	-1.0475	2.2459	-2.8722	0.0396299	0.120013	-4.1118		1.8899	1.5544	3.2766	2.2626		MPV17L	ENSG00000156968	255027	MPV17 mitochondrial inner membrane protein like [Source:HGNC Symbol;Acc:HGNC:26827]
WDR86	-1.0462	5.2765	-5.9701	0.00272639	0.0459474	-1.1155		4.9793	4.5275	5.8688	5.7303		WDR86	ENSG00000187260	349136	WD repeat domain 86 [Source:HGNC Symbol;Acc:HGNC:28020]
LAMA3	-1.044	1.9782	-2.7033	0.0477399	0.131718	-4.3171		1.4379	1.4746	3.0668	1.9336		LAMA3	ENSG00000053747	3909	laminin subunit alpha 3 [Source:HGNC Symbol;Acc:HGNC:6483]
BMERB1	-1.0384	1.739	-2.359	0.0707458	0.166714	-4.7459		1.4865	0.9531	2.8501	1.6663		BMERB1	ENSG00000166780	89927	bMERB domain containing 1 [Source:HGNC Symbol;Acc:HGNC:19213]
DEPTOR	-1.0371	5.1713	-3.9337	0.013657	0.0732684	-2.9202		4.5884	4.7171	6.0622	5.3174		DEPTOR	ENSG00000155792	64798	DEP domain containing MTOR interacting protein [Source:HGNC Symbol;Acc:HGNC:22953]
FAM83A	-1.0311	4.5181	-5.9002	0.00285964	0.046657	-1.1683		3.8952	4.11	5.2432	4.8241		FAM83A	ENSG00000147689	84985	family with sequence similarity 83 member A [Source:HGNC Symbol;Acc:HGNC:28210]
CYB561	-1.0287	4.3482	-6.3427	0.00212946	0.0431759	-0.8431		3.8656	3.802	5.0745	4.6505		CYB561	ENSG00000008283	1534	cytochrome b561 [Source:HGNC Symbol;Acc:HGNC:2571]
DNAH1	-1.0273	3.7952	-3.9506	0.0134463	0.0728177	-2.9027		3.632	2.931	4.4343	4.1833		DNAH1	ENSG00000114841	25981	dynein axonemal heavy chain 1 [Source:HGNC Symbol;Acc:HGNC:2940]
L3MBTL1	-1.0269	2.7433	-4.3711	0.00925281	0.0632665	-2.4819		2.5514	1.9083	3.3423	3.1711		L3MBTL1	ENSG00000185513	26013	L3MBTL histone methyl-lysine binding protein 1 [Source:HGNC Symbol;Acc:HGNC:15905]
NPIPA8	-1.0248	5.1653	-4.2349	0.0104153	0.0657901	-2.6151		4.9515	4.3544	5.8484	5.507		NPIPA8	ENSG00000214940	101059953	nuclear pore complex interacting protein family member A8 [Source:HGNC Symbol;Acc:HGNC:41983]
ZNF251	-1.0209	3.6174	-4.9705	0.00565567	0.0548343	-1.9287		3.2828	2.931	4.3528	3.9028		ZNF251	ENSG00000198169	90987	zinc finger protein 251 [Source:HGNC Symbol;Acc:HGNC:13045]
PITPNM2	-1.0204	4.3966	-8.4298	0.000647092	0.036301	0.4358		3.8331	3.9396	5.0371	4.7764		PITPNM2	ENSG00000090975	57605	phosphatidylinositol transfer protein membrane associated 2 [Source:HGNC Symbol;Acc:HGNC:21044]
EIF4A1	-1.0201	3.6412	-4.0945	0.0117986	0.0687423	-2.7555		3.4725	2.7897	4.2492	4.0532		EIF4A1	ENSG00000161960	1973	eukaryotic translation initiation factor 4A1 [Source:HGNC Symbol;Acc:HGNC:3282]
IL11RA	-1.0181	2.5578	-3.8828	0.014315	0.0748047	-2.9732		2.4074	1.6901	3.1787	2.955		IL11RA	ENSG00000137070	3590	interleukin 11 receptor subunit alpha [Source:HGNC Symbol;Acc:HGNC:5967]
NPIPA7	-1.0176	5.1581	-4.1485	0.0112419	0.0675707	-2.7011		4.9536	4.3451	5.8381	5.4957		NPIPA7	ENSG00000214967	101059938	nuclear pore complex interacting protein family member A7 [Source:HGNC Symbol;Acc:HGNC:41982]
L3HYPDH	-1.0161	3.0557	-4.2012	0.0107288	0.0664303	-2.6485		2.8539	2.2414	3.7198	3.4077		L3HYPDH	ENSG00000126790	112849	trans-L-3-hydroxyproline dehydratase [Source:HGNC Symbol;Acc:HGNC:20488]
ENGASE	-1.0141	5.5374	-3.5273	0.0201084	0.0862311	-3.3551		5.4438	4.6169	6.0816	6.0073		ENGASE	ENSG00000167280	64772	endo-beta-N-acetylglucosaminidase [Source:HGNC Symbol;Acc:HGNC:24622]
ZNF501	-1.014	2.1085	-12.4528	0.000119674	0.0344181	2.0938		1.623	1.58	2.6526	2.5784		ZNF501	ENSG00000186446	115560	zinc finger protein 501 [Source:HGNC Symbol;Acc:HGNC:23717]
CACHD1	-1.0129	2.586	-9.2494	0.000435091	0.0353104	0.8452		2.0438	2.1154	3.2046	2.9803		CACHD1	ENSG00000158966	57685	cache domain containing 1 [Source:HGNC Symbol;Acc:HGNC:29314]
TRIM66	-1.008	3.9659	-4.5097	0.00822379	0.0606334	-2.3492		3.7336	3.1902	4.6285	4.3112		TRIM66	ENSG00000166436	9866	tripartite motif containing 66 [Source:HGNC Symbol;Acc:HGNC:29005]
AGAP9	-1.0053	3.5468	-3.9891	0.0129795	0.0716761	-2.8629		3.3952	2.6931	4.1277	3.9711		AGAP9	ENSG00000204172	642517	ArfGAP with GTPase domain, ankyrin repeat and PH domain 9 [Source:HGNC Symbol;Acc:HGNC:23463]
SOX4	-1.0041	7.4865	-9.7777	0.000342555	0.0344181	1.0868		7.0152	6.9537	8.0869	7.8902		SOX4	ENSG00000124766	6659	SRY-box transcription factor 4 [Source:HGNC Symbol;Acc:HGNC:11200]
FBXL8	-1.002	2.1649	-7.1405	0.00130371	0.0395254	-0.3085		1.7478	1.58	2.8211	2.5107		FBXL8	ENSG00000135722	55336	F-box and leucine rich repeat protein 8 [Source:HGNC Symbol;Acc:HGNC:17875]
FKBP6	-1.0017	1.9734	-3.8174	0.0152172	0.0767838	-3.0419		1.6446	1.3004	2.8085	2.1399		FKBP6	ENSG00000077800	8468	FKBP prolyl isomerase family member 6 (inactive) [Source:HGNC Symbol;Acc:HGNC:3722]
PRDM2	-0.9979	6.8412	-7.017	0.00140215	0.0397529	-0.3872		6.5209	6.1637	7.3606	7.3197		PRDM2	ENSG00000116731	7799	PR/SET domain 2 [Source:HGNC Symbol;Acc:HGNC:9347]
PSD2	-0.9975	0.9593	-6.0271	0.00262306	0.0452656	-1.0728		0.3474	0.5737	1.6467	1.2694		PSD2	ENSG00000146005	84249	pleckstrin and Sec7 domain containing 2 [Source:HGNC Symbol;Acc:HGNC:19092]
GMDS	-0.9974	5.8736	-12.699	0.000109839	0.0344181	2.1715		5.3592	5.3906	6.3487	6.3959		GMDS	ENSG00000112699	2762	GDP-mannose 4,6-dehydratase [Source:HGNC Symbol;Acc:HGNC:4369]
SCARF1	-0.9966	5.7727	-5.9162	0.00282846	0.046657	-1.1561		5.4818	5.067	6.3581	6.1839		SCARF1	ENSG00000074660	8578	scavenger receptor class F member 1 [Source:HGNC Symbol;Acc:HGNC:16820]
CAPN14	-0.9965	1.89	-6.4544	0.00198208	0.0427105	-0.7644		1.5789	1.2047	2.4618	2.3147		CAPN14	ENSG00000214711	440854	calpain 14 [Source:HGNC Symbol;Acc:HGNC:16664]
BANP	-0.9949	4.9273	-12.5419	0.000115994	0.0344181	2.1222		4.4205	4.4392	5.4562	5.3932		BANP	ENSG00000172530	54971	BTG3 associated nuclear protein [Source:HGNC Symbol;Acc:HGNC:13450]
GPC2	-0.9949	1.8882	-4.2392	0.0103755	0.0657627	-2.6108		1.6971	1.0844	2.5145	2.2567		GPC2	ENSG00000213420	221914	glypican 2 [Source:HGNC Symbol;Acc:HGNC:4450]
CCDC62	-0.9937	1.5281	-5.0148	0.00546315	0.0542438	-1.8898		1.2539	0.8087	2.1845	1.8654		CCDC62	ENSG00000130783	84660	coiled-coil domain containing 62 [Source:HGNC Symbol;Acc:HGNC:30723]
ZMAT1	-0.9894	3.0263	-3.4138	0.0225048	0.0900761	-3.4814		2.9479	2.1154	3.4758	3.5662		ZMAT1	ENSG00000166432	84460	zinc finger matrin-type 1 [Source:HGNC Symbol;Acc:HGNC:29377]
SCAI	-0.9891	3.7517	-5.6277	0.0034601	0.049352	-1.3798		3.3033	3.2109	4.4788	4.0136		SCAI	ENSG00000173611	286205	suppressor of cancer cell invasion [Source:HGNC Symbol;Acc:HGNC:26709]
NPIPA9	-0.9759	5.7661	-3.8164	0.0152314	0.0768207	-3.043		5.6098	4.9465	6.4077	6.1004		NPIPA9	ENSG00000183889	105376752	nuclear pore complex interacting protein family, member A9 [Source:NCBI gene (formerly Entrezgene);Acc:105376752]
GVQW3	-0.9736	1.8559	-5.6075	0.00351055	0.0495688	-1.3959		1.6011	1.1372	2.3151	2.3703		GVQW3	ENSG00000179240	100506127	GVQW motif containing 3 [Source:HGNC Symbol;Acc:HGNC:51239]
ADARB2	-0.9733	1.3401	-4.686	0.00710425	0.0578484	-2.1847		0.6959	1.0109	2.0694	1.584		ADARB2	ENSG00000185736	105	adenosine deaminase RNA specific B2 (inactive) [Source:HGNC Symbol;Acc:HGNC:227]
NFATC2	-0.9729	3.8032	-8.0204	0.000799504	0.0368247	0.2138		3.293	3.3404	4.4289	4.1503		NFATC2	ENSG00000101096	4773	nuclear factor of activated T cells 2 [Source:HGNC Symbol;Acc:HGNC:7776]
MEX3B	-0.9725	6.4487	-7.3395	0.00116207	0.038658	-0.1847		5.8812	6.0438	7.0754	6.7945		MEX3B	ENSG00000183496	84206	mex-3 RNA binding family member B [Source:HGNC Symbol;Acc:HGNC:25297]
PGBD4	-0.9711	2.491	-5.4604	0.003904	0.0503218	-1.5142		2.2406	1.7703	3.0274	2.9256		PGBD4	ENSG00000182405	161779	piggyBac transposable element derived 4 [Source:HGNC Symbol;Acc:HGNC:19401]
RNPC3	-0.9657	3.6449	-3.7051	0.016924	0.0797717	-3.1615		3.5344	2.7897	4.1021	4.1534		RNPC3	ENSG00000185946	55599	RNA binding region (RNP1, RRM) containing 3 [Source:HGNC Symbol;Acc:HGNC:18666]
ANO7	-0.9619	2.7547	-2.9886	0.0349518	0.112565	-3.9726		2.7333	1.8142	3.1458	3.3255		ANO7	ENSG00000146205	50636	anoctamin 7 [Source:HGNC Symbol;Acc:HGNC:31677]
ATP1B1	-0.9605	5.2162	-4.751	0.00673787	0.0568015	-2.1252		4.6787	4.7931	5.9709	5.4219		ATP1B1	ENSG00000143153	481	ATPase Na+/K+ transporting subunit beta 1 [Source:HGNC Symbol;Acc:HGNC:804]
PARP3	-0.9603	3.5764	-6.3111	0.00217357	0.0432018	-0.8656		3.1193	3.0732	4.2524	3.8607		PARP3	ENSG00000041880	10039	poly(ADP-ribose) polymerase family member 3 [Source:HGNC Symbol;Acc:HGNC:273]
SPATA20	-0.9596	4.9386	-8.7739	0.000545536	0.035675	0.6131		4.4995	4.418	5.5285	5.3082		SPATA20	ENSG00000006282	64847	spermatogenesis associated 20 [Source:HGNC Symbol;Acc:HGNC:26125]
CAPS	-0.9572	3.4775	-4.3633	0.00931466	0.0634645	-2.4894		3.293	2.7048	4.0477	3.8645		CAPS	ENSG00000105519	828	calcyphosine [Source:HGNC Symbol;Acc:HGNC:1487]
HOXA9	-0.9557	5.9155	-7.2565	0.0012188	0.038914	-0.2359		5.4974	5.3778	6.5426	6.244		HOXA9	ENSG00000078399	3205	homeobox A9 [Source:HGNC Symbol;Acc:HGNC:5109]
TET1	-0.9553	1.4076	-12.2729	0.000127542	0.0344181	2.0357		0.9068	0.9531	1.8896	1.8808		TET1	ENSG00000138336	80312	tet methylcytosine dioxygenase 1 [Source:HGNC Symbol;Acc:HGNC:29484]
CARMIL2	-0.9552	6.0341	-4.5501	0.00794946	0.059948	-2.3111		5.8304	5.2825	6.6153	6.408		CARMIL2	ENSG00000159753	146206	capping protein regulator and myosin 1 linker 2 [Source:HGNC Symbol;Acc:HGNC:27089]
TNKS	-0.955	6.305	-9.9113	0.000323065	0.0344181	1.1453		5.7905	5.8644	6.8626	6.7023		TNKS	ENSG00000173273	8658	tankyrase [Source:HGNC Symbol;Acc:HGNC:11941]
TRIM68	-0.9549	4.1316	-8.8311	0.000530568	0.035675	0.6419		3.7361	3.5721	4.6894	4.5286		TRIM68	ENSG00000167333	55128	tripartite motif containing 68 [Source:HGNC Symbol;Acc:HGNC:21161]
SPTA1	-0.9511	3.8575	-4.5586	0.00789343	0.0597958	-2.3031		3.3433	3.4206	4.6213	4.0448		SPTA1	ENSG00000163554	6708	spectrin alpha, erythrocytic 1 [Source:HGNC Symbol;Acc:HGNC:11272]
FBXO32	-0.9508	2.2362	-8.5263	0.00061647	0.035675	0.4864		1.7074	1.8142	2.8211	2.602		FBXO32	ENSG00000156804	114907	F-box protein 32 [Source:HGNC Symbol;Acc:HGNC:16731]
NPIPA1	-0.9504	5.1585	-3.5227	0.0201999	0.0863899	-3.3602		5.0385	4.3281	5.7886	5.4787		NPIPA1	ENSG00000183426	9284	nuclear pore complex interacting protein family member A1 [Source:HGNC Symbol;Acc:HGNC:7909]
USP43	-0.9459	1.8935	-4.7975	0.00648909	0.0564176	-2.0829		1.6867	1.1544	2.4238	2.309		USP43	ENSG00000154914	124739	ubiquitin specific peptidase 43 [Source:HGNC Symbol;Acc:HGNC:20072]
NPIPA5	-0.9452	4.9967	-3.5247	0.0201592	0.0863486	-3.3579		4.8714	4.1767	5.6353	5.3032		NPIPA5	ENSG00000183793	100288332	nuclear pore complex interacting protein family member A5 [Source:HGNC Symbol;Acc:HGNC:41980]
SESN1	-0.9449	7.057	-10.1272	0.00029434	0.0344181	1.2378		6.665	6.504	7.5328	7.526		SESN1	ENSG00000080546	27244	sestrin 1 [Source:HGNC Symbol;Acc:HGNC:21595]
ASGR1	-0.9442	2.2404	-5.8634	0.0029329	0.0472288	-1.1963		1.8347	1.7019	2.9142	2.5107		ASGR1	ENSG00000141505	432	asialoglycoprotein receptor 1 [Source:HGNC Symbol;Acc:HGNC:742]
ANKZF1	-0.943	4.9798	-5.733	0.00321178	0.0478628	-1.297		4.7211	4.2956	5.5	5.4026		ANKZF1	ENSG00000163516	55139	ankyrin repeat and zinc finger peptidyl tRNA hydrolase 1 [Source:HGNC Symbol;Acc:HGNC:25527]
TSPAN32	-0.9426	6.2109	-4.145	0.0112774	0.067658	-2.7047		6.0222	5.457	6.834	6.5303		TSPAN32	ENSG00000064201	10077	tetraspanin 32 [Source:HGNC Symbol;Acc:HGNC:13410]
RASSF8	-0.9423	2.074	-4.5192	0.00815807	0.060309	-2.3402		1.787	1.4188	2.77	2.3203		RASSF8	ENSG00000123094	11228	Ras association domain family member 8 [Source:HGNC Symbol;Acc:HGNC:13232]
IRF5	-0.9368	6.2999	-6.6083	0.00179855	0.0421214	-0.6581		5.991	5.672	6.8495	6.6871		IRF5	ENSG00000128604	3663	interferon regulatory factor 5 [Source:HGNC Symbol;Acc:HGNC:6120]
RGS3	-0.9363	4.3996	-4.7959	0.00649786	0.0564176	-2.0844		4.1742	3.6887	4.9839	4.7515		RGS3	ENSG00000138835	5998	regulator of G protein signaling 3 [Source:HGNC Symbol;Acc:HGNC:9999]
AGAP6	-0.9353	4.4254	-3.4504	0.0216969	0.0894031	-3.4404		4.3402	3.5753	4.967	4.8191		AGAP6	ENSG00000204149	414189	ArfGAP with GTPase domain, ankyrin repeat and PH domain 6 [Source:HGNC Symbol;Acc:HGNC:23466]
IRX5	-0.9338	3.3198	-6.899	0.00150472	0.0400933	-0.4638		2.9608	2.745	3.9148	3.6586		IRX5	ENSG00000176842	10265	iroquois homeobox 5 [Source:HGNC Symbol;Acc:HGNC:14361]
HOXB2	-0.933	5.1751	-7.2842	0.00119946	0.0387238	-0.2187		4.6643	4.7528	5.7892	5.4939		HOXB2	ENSG00000173917	3212	homeobox B2 [Source:HGNC Symbol;Acc:HGNC:5113]
KIF7	-0.9284	3.1262	-8.0144	0.000802049	0.0368247	0.2104		2.7924	2.5316	3.598	3.5828		KIF7	ENSG00000166813	374654	kinesin family member 7 [Source:HGNC Symbol;Acc:HGNC:30497]
CROCC	-0.9283	4.0858	-4.3077	0.00977396	0.0644242	-2.5436		3.9219	3.3215	4.5812	4.5187		CROCC	ENSG00000058453	9696	ciliary rootlet coiled-coil, rootletin [Source:HGNC Symbol;Acc:HGNC:21299]
PPM1F	-0.9265	7.1058	-6.4844	0.00194461	0.0426814	-0.7435		6.821	6.4641	7.599	7.539		PPM1F	ENSG00000100034	9647	protein phosphatase, Mg2+/Mn2+ dependent 1F [Source:HGNC Symbol;Acc:HGNC:19388]
USP54	-0.9248	4.4506	-11.0583	0.000200962	0.0344181	1.6096		4.022	3.9544	4.9518	4.8741		USP54	ENSG00000166348	159195	ubiquitin specific peptidase 54 [Source:HGNC Symbol;Acc:HGNC:23513]
OBSL1	-0.9234	5.1893	-7.5298	0.00104361	0.0382108	-0.0694		4.8274	4.6278	5.7546	5.5474		OBSL1	ENSG00000124006	23363	obscurin like cytoskeletal adaptor 1 [Source:HGNC Symbol;Acc:HGNC:29092]
CCDC150	-0.9214	1.3685	-4.6758	0.00716391	0.0579785	-2.1941		1.1672	0.6483	1.7471	1.9112		CCDC150	ENSG00000144395	284992	coiled-coil domain containing 150 [Source:HGNC Symbol;Acc:HGNC:26834]
C1R	-0.9212	1.6768	-5.5916	0.00355059	0.0497152	-1.4085		1.2112	1.2211	2.356	1.9187		C1R	ENSG00000159403	715	complement C1r [Source:HGNC Symbol;Acc:HGNC:1246]
SCNN1D	-0.9175	2.2218	-3.634	0.0181209	0.0820129	-3.2383		2.1073	1.4188	2.7872	2.5738		SCNN1D	ENSG00000162572	6339	sodium channel epithelial 1 subunit delta [Source:HGNC Symbol;Acc:HGNC:10601]
ADHFE1	-0.9161	2.2883	-3.7581	0.0160922	0.0784094	-3.1048		2.1455	1.515	2.8906	2.602		ADHFE1	ENSG00000147576	137872	alcohol dehydrogenase iron containing 1 [Source:HGNC Symbol;Acc:HGNC:16354]
NEGR1	-0.9149	5.412	-7.3655	0.00114495	0.038658	-0.1687		4.9888	4.9203	6.0122	5.7266		NEGR1	ENSG00000172260	257194	neuronal growth regulator 1 [Source:HGNC Symbol;Acc:HGNC:17302]
PDGFD	-0.9139	4.6302	-7.4741	0.00107674	0.0382225	-0.1028		4.1386	4.2079	5.226	4.9482		PDGFD	ENSG00000170962	80310	platelet derived growth factor D [Source:HGNC Symbol;Acc:HGNC:30620]
COL18A1	-0.9139	4.0388	-5.4226	0.00401359	0.0504128	-1.5451		3.8047	3.359	4.4641	4.5274		COL18A1	ENSG00000182871	80781	collagen type XVIII alpha 1 chain [Source:HGNC Symbol;Acc:HGNC:2195]
IFIT3	-0.9131	3.1483	-7.4118	0.00111524	0.0384828	-0.1405		2.7383	2.6453	3.7421	3.4676		IFIT3	ENSG00000119917	3437	interferon induced protein with tetratricopeptide repeats 3 [Source:HGNC Symbol;Acc:HGNC:5411]
ADAT2	-0.9122	4.1079	-4.0807	0.0119454	0.0689175	-2.7695		3.9632	3.3404	4.6093	4.5187		ADAT2	ENSG00000189007	134637	adenosine deaminase tRNA specific 2 [Source:HGNC Symbol;Acc:HGNC:21172]
MAST1	-0.9097	3.1259	-6.2944	0.00219725	0.0432018	-0.8775		2.7028	2.6392	3.7618	3.3996		MAST1	ENSG00000105613	22983	microtubule associated serine/threonine kinase 1 [Source:HGNC Symbol;Acc:HGNC:19034]
ADGRB1	-0.9095	1.8573	-5.2301	0.00463183	0.0523243	-1.7051		1.5677	1.2373	2.4778	2.1462		ADGRB1	ENSG00000181790	575	adhesion G protein-coupled receptor B1 [Source:HGNC Symbol;Acc:HGNC:943]
SLC4A7	-0.9084	4.1808	-6.1557	0.00240693	0.0442342	-0.9779		3.8095	3.6438	4.8051	4.4649		SLC4A7	ENSG00000033867	9497	solute carrier family 4 member 7 [Source:HGNC Symbol;Acc:HGNC:11033]
SPPL2B	-0.9073	6.8494	-4.7511	0.00673701	0.0568015	-2.125		6.6514	6.1402	7.3614	7.2447		SPPL2B	ENSG00000005206	56928	signal peptide peptidase like 2B [Source:HGNC Symbol;Acc:HGNC:30627]
SHF	-0.9068	3.4348	-5.7787	0.00311064	0.0477463	-1.2615		2.9216	3.0412	4.0847	3.6917		SHF	ENSG00000138606	90525	Src homology 2 domain containing F [Source:HGNC Symbol;Acc:HGNC:25116]
ARHGAP33	-0.9057	4.2917	-2.7491	0.0453703	0.128264	-4.2611		4.3187	3.359	4.7545	4.7346		ARHGAP33	ENSG00000004777	115703	Rho GTPase activating protein 33 [Source:HGNC Symbol;Acc:HGNC:23085]
MEGF6	-0.9053	5.8414	-3.8798	0.0143547	0.0748047	-2.9763		5.7174	5.0602	6.3267	6.2614		MEGF6	ENSG00000162591	1953	multiple EGF like domains 6 [Source:HGNC Symbol;Acc:HGNC:3232]
TBC1D4	1.0841	3.5725	7.0487	0.00137604	0.0395254	-0.3669		3.9219	4.3072	3.0843	2.9767		TBC1D4	ENSG00000136111	9882	TBC1 domain family member 4 [Source:HGNC Symbol;Acc:HGNC:19165]
PTPRF	1.0842	2.1712	8.2364	0.000714243	0.0367419	0.3325		2.7632	2.6634	1.7819	1.4764		PTPRF	ENSG00000142949	5792	protein tyrosine phosphatase receptor type F [Source:HGNC Symbol;Acc:HGNC:9670]
SLC29A1	1.0845	6.4813	9.4477	0.00039717	0.0350239	0.9378		6.9575	7.0896	5.8288	6.0493		SLC29A1	ENSG00000112759	2030	solute carrier family 29 member 1 (Augustine blood group) [Source:HGNC Symbol;Acc:HGNC:11003]
FRY	1.0916	5.3476	5.8015	0.00306161	0.0475106	-1.2439		5.7544	6.0323	4.5849	5.0187		FRY	ENSG00000073910	10129	FRY microtubule binding protein [Source:HGNC Symbol;Acc:HGNC:20367]
NCS1	1.0929	1.3751	5.2844	0.00444649	0.0513533	-1.6594		1.7277	2.1154	0.6158	1.0415		NCS1	ENSG00000107130	23413	neuronal calcium sensor 1 [Source:HGNC Symbol;Acc:HGNC:3953]
LMO4	1.0936	5.4947	6.5131	0.00190958	0.0424347	-0.7236		5.8976	6.1853	4.7761	5.1196		LMO4	ENSG00000143013	8543	LIM domain only 4 [Source:HGNC Symbol;Acc:HGNC:6644]
GLUL	1.0943	8.5976	6.0999	0.00249803	0.0446241	-1.0188		9.0021	9.2874	7.8535	8.2474		GLUL	ENSG00000135821	2752	glutamate-ammonia ligase [Source:HGNC Symbol;Acc:HGNC:4341]
TUBB6	1.0943	3.1864	5.1084	0.00508165	0.0534396	-1.8088		3.5053	3.9618	2.8336	2.4449		TUBB6	ENSG00000176014	84617	tubulin beta 6 class V [Source:HGNC Symbol;Acc:HGNC:20776]
CD80	1.0956	2.0298	8.9454	0.00050216	0.035675	0.6985		2.4387	2.7164	1.5184	1.4456		CD80	ENSG00000121594	941	CD80 molecule [Source:HGNC Symbol;Acc:HGNC:1700]
ACVR1B	1.0957	5.4543	6.2789	0.00221963	0.0432018	-0.8887		5.7686	6.2356	4.8793	4.9335		ACVR1B	ENSG00000135503	91	activin A receptor type 1B [Source:HGNC Symbol;Acc:HGNC:172]
FCGR2B	1.0961	2.8074	6.433	0.00200929	0.0427952	-0.7793		3.269	3.4418	2.0481	2.4705		FCGR2B	ENSG00000072694	2213	Fc gamma receptor IIb [Source:HGNC Symbol;Acc:HGNC:3618]
ELL2	1.0969	4.4906	4.8228	0.00635856	0.0564176	-2.0601		4.8403	5.2378	3.6903	4.1941		ELL2	ENSG00000118985	22936	elongation factor for RNA polymerase II 2 [Source:HGNC Symbol;Acc:HGNC:17064]
ZNF442	1.0983	1.7762	9.9421	0.000318765	0.0344181	1.1586		2.4012	2.2494	1.3196	1.1344		ZNF442	ENSG00000198342	79973	zinc finger protein 442 [Source:HGNC Symbol;Acc:HGNC:20877]
PHTF2	1.0989	4.4892	8.7253	0.000558644	0.035675	0.5886		4.9384	5.1388	3.8279	4.0515		PHTF2	ENSG00000006576	57157	putative homeodomain transcription factor 2 [Source:HGNC Symbol;Acc:HGNC:13411]
CHI3L2	1.0997	1.769	5.9538	0.00275677	0.0460608	-1.1277		2.0995	2.5382	1.3431	1.0953		CHI3L2	ENSG00000064886	1117	chitinase 3 like 2 [Source:HGNC Symbol;Acc:HGNC:1933]
GATM	1.1	1.5463	1.7201	0.152742	0.27681	-5.5542		1.3489	2.8436	0.4086	1.584		GATM	ENSG00000171766	2628	glycine amidinotransferase [Source:HGNC Symbol;Acc:HGNC:4175]
SLC44A1	1.104	7.4821	6.2737	0.00222706	0.0432018	-0.8923		7.9243	8.1439	6.7195	7.1407		SLC44A1	ENSG00000070214	23446	solute carrier family 44 member 1 [Source:HGNC Symbol;Acc:HGNC:18798]
P4HB	1.1047	10.5741	3.8541	0.0147033	0.0755985	-3.0033		11.0406	11.2122	9.617	10.4265		P4HB	ENSG00000185624	5034	prolyl 4-hydroxylase subunit beta [Source:HGNC Symbol;Acc:HGNC:8548]
IL17RA	1.1084	6.143	6.7164	0.00168181	0.0409424	-0.5848		6.5107	6.8836	5.4736	5.704		IL17RA	ENSG00000177663	23765	interleukin 17 receptor A [Source:HGNC Symbol;Acc:HGNC:5985]
ITM2C	1.1087	8.142	6.9994	0.00141688	0.0397529	-0.3986		8.5763	8.8163	7.4178	7.7574		ITM2C	ENSG00000135916	81618	integral membrane protein 2C [Source:HGNC Symbol;Acc:HGNC:6175]
PLEKHG3	1.1109	1.603	6.197	0.00234206	0.0439886	-0.9478		2.0916	2.2252	0.8139	1.2811		PLEKHG3	ENSG00000126822	26030	pleckstrin homology and RhoGEF domain containing G3 [Source:HGNC Symbol;Acc:HGNC:20364]
VIM	1.1139	8.6136	4.8779	0.00608491	0.0557374	-2.0107		8.9015	9.4395	7.879	8.2342		VIM	ENSG00000026025	7431	vimentin [Source:HGNC Symbol;Acc:HGNC:12692]
NFIL3	1.1143	3.9409	8.0169	0.000800996	0.0368247	0.2118		4.4376	4.5585	3.2206	3.547		NFIL3	ENSG00000165030	4783	nuclear factor, interleukin 3 regulated [Source:HGNC Symbol;Acc:HGNC:7787]
TNFRSF12A	1.1145	3.1603	5.4355	0.00397565	0.0504128	-1.5345		3.5053	3.9297	2.4127	2.7933		TNFRSF12A	ENSG00000006327	51330	TNF receptor superfamily member 12A [Source:HGNC Symbol;Acc:HGNC:18152]
SEMA4D	1.1184	7.2952	7.7359	0.000931423	0.0380505	0.0519		7.6803	8.0284	6.6764	6.7955		SEMA4D	ENSG00000187764	10507	semaphorin 4D [Source:HGNC Symbol;Acc:HGNC:10732]
ALDH4A1	1.1216	4.5137	5.7322	0.00321354	0.0478628	-1.2976		5.1118	5.0372	3.6857	4.2202		ALDH4A1	ENSG00000159423	8659	aldehyde dehydrogenase 4 family member A1 [Source:HGNC Symbol;Acc:HGNC:406]
GOLGA8F	1.1232	1.3382	6.2794	0.0022188	0.0432018	-0.8882		1.7377	2.0618	0.5964	0.9567		GOLGA8F	ENSG00000153684	100132565	golgin A8 family member F [Source:HGNC Symbol;Acc:HGNC:32378]
FOSL2	1.1275	6.3744	5.5813	0.00357684	0.0497152	-1.4167		6.6775	7.1987	5.7078	5.9134		FOSL2	ENSG00000075426	2355	FOS like 2, AP-1 transcription factor subunit [Source:HGNC Symbol;Acc:HGNC:3798]
CSF2RB	1.1331	8.7978	7.0855	0.00134648	0.0395254	-0.3434		9.1973	9.5313	8.1031	8.3594		CSF2RB	ENSG00000100368	1439	colony stimulating factor 2 receptor subunit beta [Source:HGNC Symbol;Acc:HGNC:2436]
ARAP3	1.1333	1.8132	2.9219	0.0375537	0.116638	-4.0522		2.2546	2.5051	0.691	1.8021		ARAP3	ENSG00000120318	64411	ArfGAP with RhoGAP domain, ankyrin repeat and PH domain 3 [Source:HGNC Symbol;Acc:HGNC:24097]
SLC7A5	1.1377	7.5542	5.3831	0.00413206	0.0507804	-1.5775		7.8525	8.3936	6.8673	7.1034		SLC7A5	ENSG00000103257	8140	solute carrier family 7 member 5 [Source:HGNC Symbol;Acc:HGNC:11063]
APLF	1.1392	3.4744	3.9974	0.0128816	0.0715019	-2.8544		3.8355	4.2524	2.5503	3.2592		APLF	ENSG00000169621	200558	aprataxin and PNKP like factor [Source:HGNC Symbol;Acc:HGNC:28724]
S100A6	1.1421	7.628	7.8232	0.000888315	0.0371366	0.1023		8.0588	8.3393	6.9341	7.1798		S100A6	ENSG00000197956	6277	S100 calcium binding protein A6 [Source:HGNC Symbol;Acc:HGNC:10496]
SMAD7	1.1436	1.5988	5.153	0.00491116	0.0532108	-1.7706		2.0838	2.2573	0.7272	1.3268		SMAD7	ENSG00000101665	4092	SMAD family member 7 [Source:HGNC Symbol;Acc:HGNC:6773]
SH2D2A	1.1463	6.2306	4.6533	0.00729774	0.0583347	-2.2149		6.4531	7.1543	5.6688	5.646		SH2D2A	ENSG00000027869	9047	SH2 domain containing 2A [Source:HGNC Symbol;Acc:HGNC:10821]
SORT1	1.1581	3.1326	4.792	0.00651837	0.0564176	-2.088		3.6185	3.8047	2.223	2.8841		SORT1	ENSG00000134243	6272	sortilin 1 [Source:HGNC Symbol;Acc:HGNC:11186]
TLE4	1.1582	4.0555	2.3666	0.0701206	0.166088	-4.7363		4.6308	4.6384	2.7525	4.2003		TLE4	ENSG00000106829	7091	TLE family member 4, transcriptional corepressor [Source:HGNC Symbol;Acc:HGNC:11840]
CEBPE	1.1707	6.7942	3.5275	0.0201038	0.0862311	-3.3548		7.3736	7.3855	5.7252	6.6925		CEBPE	ENSG00000092067	1053	CCAAT enhancer binding protein epsilon [Source:HGNC Symbol;Acc:HGNC:1836]
PHYH	1.1749	4.8361	9.9524	0.000317344	0.0344181	1.1631		5.4728	5.3742	4.3743	4.123		PHYH	ENSG00000107537	5264	phytanoyl-CoA 2-hydroxylase [Source:HGNC Symbol;Acc:HGNC:8940]
PSAP	1.175	9.5602	5.9038	0.00285266	0.046657	-1.1656		10.0348	10.2605	8.7216	9.2238		PSAP	ENSG00000197746	5660	prosaposin [Source:HGNC Symbol;Acc:HGNC:9498]
BCAS4	1.1799	4.4915	5.0094	0.00548646	0.0542832	-1.8946		4.8108	5.3521	3.7063	4.0968		BCAS4	ENSG00000124243	55653	breast carcinoma amplified sequence 4 [Source:HGNC Symbol;Acc:HGNC:14367]
MYO1C	1.1835	2.2273	6.0148	0.00264489	0.0453508	-1.0819		2.5739	3.0641	1.5184	1.7526		MYO1C	ENSG00000197879	4641	myosin IC [Source:HGNC Symbol;Acc:HGNC:7597]
SDSL	1.186	4.5083	11.5486	0.000166362	0.0344181	1.789		4.9983	5.2042	3.9109	3.9197		SDSL	ENSG00000139410	113675	serine dehydratase like [Source:HGNC Symbol;Acc:HGNC:30404]
ALDH3B1	1.1885	6.7968	8.8527	0.00052505	0.035675	0.6526		7.3423	7.4397	6.0444	6.3607		ALDH3B1	ENSG00000006534	221	aldehyde dehydrogenase 3 family member B1 [Source:HGNC Symbol;Acc:HGNC:410]
FUCA1	1.1922	2.9051	4.2618	0.0101726	0.065583	-2.5886		3.2759	3.7265	1.9748	2.6432		FUCA1	ENSG00000179163	2517	alpha-L-fucosidase 1 [Source:HGNC Symbol;Acc:HGNC:4006]
MPO	1.1943	12.6954	2.0085	0.107361	0.218118	-5.1903		13.5513	13.0337	11.2539	12.9425		MPO	ENSG00000005381	4353	myeloperoxidase [Source:HGNC Symbol;Acc:HGNC:7218]
FGD4	1.1946	2.3688	4.36	0.00934146	0.0634645	-2.4926		2.9522	2.9799	1.3776	2.1653		FGD4	ENSG00000139132	121512	FYVE, RhoGEF and PH domain containing 4 [Source:HGNC Symbol;Acc:HGNC:19125]
CROT	1.1947	4.0593	9.3636	0.000412747	0.0353104	0.8988		4.5688	4.7444	3.3364	3.5875		CROT	ENSG00000005469	54677	carnitine O-octanoyltransferase [Source:HGNC Symbol;Acc:HGNC:2366]
SYNGR2	1.1981	7.8995	6.6863	0.00171339	0.0411176	-0.6051		8.2606	8.7365	7.2521	7.3489		SYNGR2	ENSG00000108639	9144	synaptogyrin 2 [Source:HGNC Symbol;Acc:HGNC:11499]
COTL1	1.2058	6.7116	2.6471	0.0508437	0.136153	-4.3863		7.0949	7.534	5.473	6.7443		COTL1	ENSG00000103187	23406	coactosin like F-actin binding protein 1 [Source:HGNC Symbol;Acc:HGNC:18304]
ITGAX	1.206	4.4502	3.9876	0.0129979	0.0716761	-2.8645		5.0914	5.015	3.4106	4.2838		ITGAX	ENSG00000140678	3687	integrin subunit alpha X [Source:HGNC Symbol;Acc:HGNC:6152]
C11orf24	1.2063	3.8657	6.7173	0.00168087	0.0409424	-0.5842		4.3069	4.6308	3.0808	3.4444		C11orf24	ENSG00000171067	53838	chromosome 11 open reading frame 24 [Source:HGNC Symbol;Acc:HGNC:1174]
CAPN5	1.2093	2.924	7.2598	0.00121645	0.038914	-0.2339		3.3984	3.6589	2.4989	2.1399		CAPN5	ENSG00000149260	726	calpain 5 [Source:HGNC Symbol;Acc:HGNC:1482]
RTN4RL2	1.2099	1.1067	12.1279	0.000134346	0.0344181	1.988		1.6867	1.7365	0.4086	0.5948		RTN4RL2	ENSG00000186907	349667	reticulon 4 receptor like 2 [Source:HGNC Symbol;Acc:HGNC:23053]
PTAFR	1.2103	4.9625	4.7118	0.00695601	0.0574158	-2.161		5.3494	5.7859	4.0619	4.6528		PTAFR	ENSG00000169403	5724	platelet activating factor receptor [Source:HGNC Symbol;Acc:HGNC:9582]
CYTIP	1.2104	4.4062	8.4318	0.000646444	0.036301	0.4369		4.8414	5.1813	3.7354	3.8665		CYTIP	ENSG00000115165	9595	cytohesin 1 interacting protein [Source:HGNC Symbol;Acc:HGNC:9506]
MNDA	1.2123	7.0068	4.3831	0.00915742	0.0632555	-2.4702		7.7173	7.5085	6.0164	6.7848		MNDA	ENSG00000163563	4332	myeloid cell nuclear differentiation antigen [Source:HGNC Symbol;Acc:HGNC:7183]
EMP3	1.2137	6.389	6.1649	0.00239233	0.0442342	-0.9712		6.7344	7.2573	5.7078	5.8565		EMP3	ENSG00000142227	2014	epithelial membrane protein 3 [Source:HGNC Symbol;Acc:HGNC:3335]
B4GALNT3	1.217	1.9579	6.0926	0.00251013	0.0446241	-1.0242		2.382	2.7507	1.1433	1.5554		B4GALNT3	ENSG00000139044	283358	beta-1,4-N-acetyl-galactosaminyltransferase 3 [Source:HGNC Symbol;Acc:HGNC:24137]
PYGL	1.2193	7.7834	4.3985	0.00903758	0.0629587	-2.4554		8.3714	8.4147	6.7753	7.5723		PYGL	ENSG00000100504	5836	glycogen phosphorylase L [Source:HGNC Symbol;Acc:HGNC:9725]
ABHD5	1.2201	4.0069	4.907	0.00594608	0.0554152	-1.9848		4.4712	4.7627	3.0738	3.7199		ABHD5	ENSG00000011198	51099	abhydrolase domain containing 5, lysophosphatidic acid acyltransferase [Source:HGNC Symbol;Acc:HGNC:21396]
DEFB1	1.2224	5.7577	1.8771	0.125979	0.242465	-5.3569		6.4424	6.2954	4.1808	6.1122		DEFB1	ENSG00000164825	1672	defensin beta 1 [Source:HGNC Symbol;Acc:HGNC:2766]
ID2	1.2252	4.8006	10.8652	0.000216968	0.0344181	1.5359		5.2993	5.527	4.1378	4.2382		ID2	ENSG00000115738	3398	inhibitor of DNA binding 2 [Source:HGNC Symbol;Acc:HGNC:5361]
PTP4A1	1.2252	6.5516	8.6046	0.000592868	0.035675	0.5269		6.9959	7.3325	6.0031	5.8749		PTP4A1	ENSG00000112245	7803	protein tyrosine phosphatase 4A1 [Source:HGNC Symbol;Acc:HGNC:9634]
CD63	1.2255	9.1116	5.5444	0.00367315	0.0499854	-1.4463		9.5039	9.9447	8.2799	8.7178		CD63	ENSG00000135404	967	CD63 molecule [Source:HGNC Symbol;Acc:HGNC:1692]
NIBAN2	1.2258	5.3515	8.8256	0.000531994	0.035675	0.6391		5.8108	6.1179	4.657	4.8201		NIBAN2	ENSG00000136830	64855	niban apoptosis regulator 2 [Source:HGNC Symbol;Acc:HGNC:25282]
GOLGA8G	1.2262	1.3381	4.9049	0.00595596	0.0554152	-1.9867		1.787	2.1154	0.4086	1.0415		GOLGA8G	ENSG00000183629	283768	golgin A8 family member G [Source:HGNC Symbol;Acc:HGNC:25328]
GDF11	1.227	6.3547	6.2701	0.00223231	0.0432018	-0.8949		6.7097	7.2266	5.8189	5.6634		GDF11	ENSG00000135414	10220	growth differentiation factor 11 [Source:HGNC Symbol;Acc:HGNC:4216]
RNASET2	1.2301	6.2652	5.2528	0.00455347	0.0518212	-1.686		6.6817	7.0787	5.3845	5.9157		RNASET2	ENSG00000026297	8635	ribonuclease T2 [Source:HGNC Symbol;Acc:HGNC:21686]
TGFA	1.2331	4.0457	5.2488	0.00456714	0.0518871	-1.6893		4.5259	4.7986	3.1256	3.7327		TGFA	ENSG00000163235	7039	transforming growth factor alpha [Source:HGNC Symbol;Acc:HGNC:11765]
COL23A1	1.2349	3.8424	8.4205	0.000650158	0.036301	0.4309		4.6145	4.3052	3.1188	3.3312		COL23A1	ENSG00000050767	91522	collagen type XXIII alpha 1 chain [Source:HGNC Symbol;Acc:HGNC:22990]
NT5DC2	1.2373	6.3791	9.1144	0.000463451	0.0355131	0.7808		6.8316	7.1639	5.7342	5.7867		NT5DC2	ENSG00000168268	64943	5'-nucleotidase domain containing 2 [Source:HGNC Symbol;Acc:HGNC:25717]
PADI2	1.2387	4.9523	3.3327	0.0244212	0.092981	-3.5728		5.6146	5.5287	3.7899	4.876		PADI2	ENSG00000117115	11240	peptidyl arginine deiminase 2 [Source:HGNC Symbol;Acc:HGNC:18341]
NRIP3	1.2475	2.2442	9.1764	0.00045016	0.0353104	0.8105		2.8352	2.9007	1.4551	1.7858		NRIP3	ENSG00000175352	56675	nuclear receptor interacting protein 3 [Source:HGNC Symbol;Acc:HGNC:1167]
LAMC1	1.249	1.6177	8.6928	0.000567628	0.035675	0.5721		2.2756	2.2088	0.8139	1.1725		LAMC1	ENSG00000135862	3915	laminin subunit gamma 1 [Source:HGNC Symbol;Acc:HGNC:6492]
TIMP1	1.251	6.4809	4.9713	0.00565218	0.0548343	-1.928		6.7841	7.4287	5.697	6.0138		TIMP1	ENSG00000102265	7076	TIMP metallopeptidase inhibitor 1 [Source:HGNC Symbol;Acc:HGNC:11820]
NPC2	1.2517	6.61	8.0299	0.000795505	0.0368247	0.2191		7.2028	7.2689	5.7833	6.1851		NPC2	ENSG00000119655	10577	NPC intracellular cholesterol transporter 2 [Source:HGNC Symbol;Acc:HGNC:14537]
RDH10	1.2583	4.1244	6.5811	0.00182949	0.0421214	-0.6767		4.4966	5.0104	3.4409	3.5495		RDH10	ENSG00000121039	157506	retinol dehydrogenase 10 [Source:HGNC Symbol;Acc:HGNC:19975]
HSPA4L	1.2657	4.8347	7.6019	0.0010026	0.0380505	-0.0266		5.4937	5.4414	3.9818	4.422		HSPA4L	ENSG00000164070	22824	heat shock protein family A (Hsp70) member 4 like [Source:HGNC Symbol;Acc:HGNC:17041]
TEX30	1.2696	4.8685	16.5968	3.37816e-05	0.0272382	3.1562		5.5128	5.4938	4.2352	4.2322		TEX30	ENSG00000151287	93081	testis expressed 30 [Source:HGNC Symbol;Acc:HGNC:25188]
GALNT3	1.27	4.9341	4.6374	0.00739374	0.058638	-2.2296		5.6037	5.5345	3.9068	4.6915		GALNT3	ENSG00000115339	2591	polypeptide N-acetylgalactosaminyltransferase 3 [Source:HGNC Symbol;Acc:HGNC:4125]
NTRK1	1.271	5.5098	6.3622	0.00210275	0.0430559	-0.8292		5.9336	6.3569	4.6963	5.0522		NTRK1	ENSG00000198400	4914	neurotrophic receptor tyrosine kinase 1 [Source:HGNC Symbol;Acc:HGNC:8031]
TYROBP	1.2725	7.4356	5.1734	0.0048354	0.0529286	-1.7532		7.9519	8.1918	6.4704	7.1284		TYROBP	ENSG00000011600	7305	transmembrane immune signaling adaptor TYROBP [Source:HGNC Symbol;Acc:HGNC:12449]
CXCR2	1.277	4.1647	5.8971	0.00286585	0.0466897	-1.1707		4.6549	4.9514	3.2613	3.791		CXCR2	ENSG00000180871	3579	C-X-C motif chemokine receptor 2 [Source:HGNC Symbol;Acc:HGNC:6027]
CAPG	1.2804	7.757	7.6485	0.000977102	0.0380505	0.0009		8.1742	8.6202	7.1259	7.1077		CAPG	ENSG00000042493	822	capping actin protein, gelsolin like [Source:HGNC Symbol;Acc:HGNC:1474]
SIPA1L2	1.2819	2.1671	5.9798	0.0027084	0.0459474	-1.1081		2.8768	2.7393	1.2341	1.8182		SIPA1L2	ENSG00000116991	57568	signal induced proliferation associated 1 like 2 [Source:HGNC Symbol;Acc:HGNC:23800]
FCGR2C	1.2916	2.9616	8.1823	0.000734512	0.0367419	0.3031		3.5771	3.6377	2.1111	2.5206		FCGR2C	ENSG00000244682	9103	Fc gamma receptor IIc (gene/pseudogene) [Source:HGNC Symbol;Acc:HGNC:15626]
SPATS2L	1.2921	1.9836	11.1034	0.000197435	0.0344181	1.6265		2.6018	2.6574	1.2088	1.4662		SPATS2L	ENSG00000196141	26010	spermatogenesis associated serine rich 2 like [Source:HGNC Symbol;Acc:HGNC:24574]
S1PR2	1.2968	1.5138	6.3887	0.00206717	0.0430119	-0.8105		1.8808	2.4435	0.8796	0.8511		S1PR2	ENSG00000267534	9294	sphingosine-1-phosphate receptor 2 [Source:HGNC Symbol;Acc:HGNC:3169]
VCAN	1.2985	1.7244	2.2595	0.0795088	0.179412	-4.8716		2.713	2.0343	0.2927	1.8577		VCAN	ENSG00000038427	1462	versican [Source:HGNC Symbol;Acc:HGNC:2464]
ITGA2B	1.3059	8.4685	7.28	0.00120239	0.0387238	-0.2213		8.8915	9.3514	7.7365	7.8946		ITGA2B	ENSG00000005961	3674	integrin subunit alpha 2b [Source:HGNC Symbol;Acc:HGNC:6138]
PTPN14	1.3091	1.9075	5.4325	0.00398464	0.0504128	-1.537		2.2335	2.8905	1.1566	1.3492		PTPN14	ENSG00000152104	5784	protein tyrosine phosphatase non-receptor type 14 [Source:HGNC Symbol;Acc:HGNC:9647]
HYAL3	1.3112	6.2347	5.1219	0.00502921	0.0533712	-1.7971		6.6823	7.0983	5.278	5.8802		HYAL3	ENSG00000186792	8372	hyaluronidase 3 [Source:HGNC Symbol;Acc:HGNC:5322]
HPSE	1.3121	1.1241	5.4028	0.00407249	0.0507804	-1.5613		1.4984	2.0618	0.2684	0.6677		HPSE	ENSG00000173083	10855	heparanase [Source:HGNC Symbol;Acc:HGNC:5164]
EPAS1	1.3124	4.8547	6.7616	0.00163574	0.0406811	-0.5546		5.2475	5.7742	4.1528	4.2442		EPAS1	ENSG00000116016	2034	endothelial PAS domain protein 1 [Source:HGNC Symbol;Acc:HGNC:3374]
MEFV	1.3166	1.0165	10.7473	0.000227497	0.0344181	1.4901		1.7074	1.6422	0.2184	0.4981		MEFV	ENSG00000103313	4210	MEFV innate immuity regulator, pyrin [Source:HGNC Symbol;Acc:HGNC:6998]
TMSB4X	1.3168	10.5679	6.9174	0.00148812	0.0400933	-0.4518		11.1437	11.3089	9.6617	10.1573		TMSB4X	ENSG00000205542	7114	thymosin beta 4 X-linked [Source:HGNC Symbol;Acc:HGNC:11881]
TRPM4	1.3234	0.8375	16.5002	3.46648e-05	0.0272382	3.1364		1.5102	1.4882	0.1401	0.2115		TRPM4	ENSG00000130529	54795	transient receptor potential cation channel subfamily M member 4 [Source:HGNC Symbol;Acc:HGNC:17993]
SLC16A9	1.3241	4.0806	3.5065	0.0205245	0.0870339	-3.3781		4.7438	4.7415	3.9724	2.8648		SLC16A9	ENSG00000165449	220963	solute carrier family 16 member 9 [Source:HGNC Symbol;Acc:HGNC:23520]
WIPI1	1.3294	2.6826	5.3741	0.00415941	0.0507804	-1.5849		3.3467	3.3479	1.6655	2.3703		WIPI1	ENSG00000070540	55062	WD repeat domain, phosphoinositide interacting 1 [Source:HGNC Symbol;Acc:HGNC:25471]
PTGER4	1.334	3.8912	4.9094	0.0059349	0.0554152	-1.9827		4.5025	4.6139	2.8377	3.6108		PTGER4	ENSG00000171522	5734	prostaglandin E receptor 4 [Source:HGNC Symbol;Acc:HGNC:9596]
SLC22A18	1.3362	4.2362	17.2363	2.85756e-05	0.0272382	3.2824		4.8919	4.9166	3.5509	3.5852		SLC22A18	ENSG00000110628	5002	solute carrier family 22 member 18 [Source:HGNC Symbol;Acc:HGNC:10964]
RBKS	1.3376	3.5783	7.3573	0.00115031	0.038658	-0.1737		4.1176	4.3765	2.6989	3.12		RBKS	ENSG00000171174	64080	ribokinase [Source:HGNC Symbol;Acc:HGNC:30325]
CA8	1.3406	3.3253	9.3936	0.00040711	0.0353104	0.9128		3.8702	4.1209	2.5249	2.7851		CA8	ENSG00000178538	767	carbonic anhydrase 8 [Source:HGNC Symbol;Acc:HGNC:1382]
CNKSR3	1.3423	4.342	8.1133	0.000761397	0.0368247	0.2653		4.8692	5.1571	3.5047	3.8371		CNKSR3	ENSG00000153721	154043	CNKSR family member 3 [Source:HGNC Symbol;Acc:HGNC:23034]
CERCAM	1.3467	6.0027	14.6126	5.9271e-05	0.03136	2.7067		6.6154	6.7367	5.281	5.3777		CERCAM	ENSG00000167123	51148	cerebral endothelial cell adhesion molecule [Source:HGNC Symbol;Acc:HGNC:23723]
DNAJB9	1.3491	5.8571	6.5232	0.00189737	0.0424347	-0.7165		6.3747	6.6886	4.9412	5.4239		DNAJB9	ENSG00000128590	4189	DnaJ heat shock protein family (Hsp40) member B9 [Source:HGNC Symbol;Acc:HGNC:6968]
FAM124A	1.3497	3.4466	8.0356	0.000793129	0.0368247	0.2222		3.8997	4.3432	2.8043	2.7393		FAM124A	ENSG00000150510	220108	family with sequence similarity 124 member A [Source:HGNC Symbol;Acc:HGNC:26413]
CXCR4	1.351	6.9531	6.419	0.00202737	0.0427952	-0.7892		7.4522	7.8049	6.0426	6.5125		CXCR4	ENSG00000121966	7852	C-X-C motif chemokine receptor 4 [Source:HGNC Symbol;Acc:HGNC:2561]
BACE2	1.3632	5.9599	5.4873	0.00382838	0.0501141	-1.4924		6.3625	6.9205	5.0603	5.4963		BACE2	ENSG00000182240	25825	beta-secretase 2 [Source:HGNC Symbol;Acc:HGNC:934]
SLC5A3	1.3686	4.5431	12.1707	0.000132293	0.0344181	2.0022		5.1753	5.2795	3.7465	3.9711		SLC5A3	ENSG00000198743	6526	solute carrier family 5 member 3 [Source:HGNC Symbol;Acc:HGNC:11038]
CILP2	1.3748	5.2473	2.6951	0.0481836	0.132373	-4.3273		6.0732	5.7962	3.8174	5.3024		CILP2	ENSG00000160161	148113	cartilage intermediate layer protein 2 [Source:HGNC Symbol;Acc:HGNC:24213]
RHBDD2	1.3791	6.7846	4.2732	0.0100715	0.0653669	-2.5773		7.0777	7.8705	5.8433	6.3468		RHBDD2	ENSG00000005486	57414	rhomboid domain containing 2 [Source:HGNC Symbol;Acc:HGNC:23082]
FCER1G	1.3926	4.3698	4.4006	0.00902099	0.0629587	-2.4533		4.9857	5.1464	3.2206	4.1263		FCER1G	ENSG00000158869	2207	Fc epsilon receptor Ig [Source:HGNC Symbol;Acc:HGNC:3611]
PTGER3	1.394	4.7512	11.134	0.000195087	0.0344181	1.638		5.3002	5.5962	4.0689	4.0396		PTGER3	ENSG00000050628	5733	prostaglandin E receptor 3 [Source:HGNC Symbol;Acc:HGNC:9595]
SLC16A3	1.3946	7.0499	4.9094	0.00593475	0.0554152	-1.9827		7.4907	8.0037	6.0331	6.6722		SLC16A3	ENSG00000141526	9123	solute carrier family 16 member 3 [Source:HGNC Symbol;Acc:HGNC:10924]
NKG7	1.4081	6.9625	5.4431	0.00395367	0.0504128	-1.5283		7.6082	7.7248	5.8929	6.624		NKG7	ENSG00000105374	4818	natural killer cell granule protein 7 [Source:HGNC Symbol;Acc:HGNC:7830]
CNIH4	1.4225	6.0384	6.2982	0.00219188	0.0432018	-0.8748		6.7413	6.7579	5.0089	5.6454		CNIH4	ENSG00000143771	29097	cornichon family AMPA receptor auxiliary protein 4 [Source:HGNC Symbol;Acc:HGNC:25013]
SLC1A3	1.4268	4.0919	5.2858	0.00444202	0.0513533	-1.6583		4.8024	4.8081	2.9907	3.7662		SLC1A3	ENSG00000079215	6507	solute carrier family 1 member 3 [Source:HGNC Symbol;Acc:HGNC:10941]
HCK	1.4285	5.9257	4.5406	0.00801307	0.0600195	-2.32		6.6072	6.6726	4.7555	5.6673		HCK	ENSG00000101336	3055	HCK proto-oncogene, Src family tyrosine kinase [Source:HGNC Symbol;Acc:HGNC:4840]
CD70	1.4326	1.0161	10.1951	0.000285942	0.0344181	1.2664		1.5564	1.9083	0.3167	0.2829		CD70	ENSG00000125726	970	CD70 molecule [Source:HGNC Symbol;Acc:HGNC:11937]
HSPA6	1.4337	2.3358	3.0678	0.0321296	0.107208	-3.879		2.8539	3.2514	0.9578	2.2802		HSPA6	ENSG00000173110	3310	heat shock protein family A (Hsp70) member 6 [Source:HGNC Symbol;Acc:HGNC:5239]
NRP2	1.45	0.9756	3.2297	0.0271322	0.0986153	-3.6905		1.059	2.3422	0.0854	0.4158		NRP2	ENSG00000118257	8828	neuropilin 2 [Source:HGNC Symbol;Acc:HGNC:8005]
GLIPR2	1.4519	5.0219	7.3517	0.00115401	0.038658	-0.1772		5.7869	5.7088	4.026	4.566		GLIPR2	ENSG00000122694	152007	GLI pathogenesis related 2 [Source:HGNC Symbol;Acc:HGNC:18007]
ICOSLG	1.453	3.4935	8.8057	0.000537167	0.035675	0.6291		4.0726	4.3673	2.6048	2.9292		ICOSLG	ENSG00000160223	23308	inducible T cell costimulator ligand [Source:HGNC Symbol;Acc:HGNC:17087]
SIGLEC8	1.4615	2.4672	2.97	0.0356563	0.113934	-3.9947		2.8399	3.556	1.1026	2.3703		SIGLEC8	ENSG00000105366	27181	sialic acid binding Ig like lectin 8 [Source:HGNC Symbol;Acc:HGNC:10877]
CA2	1.4828	4.1595	6.1972	0.00234176	0.0439886	-0.9476		4.7122	5.0895	3.1357	3.7005		CA2	ENSG00000104267	760	carbonic anhydrase 2 [Source:HGNC Symbol;Acc:HGNC:1373]
S100A4	1.4847	8.1436	8.2702	0.000701918	0.0366151	0.3507		8.6936	9.0782	7.5504	7.252		S100A4	ENSG00000196154	6275	S100 calcium binding protein A4 [Source:HGNC Symbol;Acc:HGNC:10494]
CCND1	1.4852	2.0559	2.708	0.0474943	0.13152	-4.3115		2.3496	3.2473	0.635	1.9915		CCND1	ENSG00000110092	595	cyclin D1 [Source:HGNC Symbol;Acc:HGNC:1582]
SLC45A3	1.4869	8.214	5.9315	0.002799	0.0464174	-1.1445		8.6684	9.2465	7.26	7.6811		SLC45A3	ENSG00000158715	85414	solute carrier family 45 member 3 [Source:HGNC Symbol;Acc:HGNC:8642]
CD53	1.4918	6.9145	8.8295	0.000530988	0.035675	0.641		7.4485	7.8723	6.0907	6.2466		CD53	ENSG00000143119	963	CD53 molecule [Source:HGNC Symbol;Acc:HGNC:1686]
SLFN5	1.4934	2.2062	11.1602	0.000193099	0.0344181	1.6477		2.7924	3.1133	1.4224	1.4966		SLFN5	ENSG00000166750	162394	schlafen family member 5 [Source:HGNC Symbol;Acc:HGNC:28286]
GPR153	1.4938	3.1392	5.2869	0.00443822	0.0513533	-1.6573		3.6798	4.0923	2.0409	2.7436		GPR153	ENSG00000158292	387509	G protein-coupled receptor 153 [Source:HGNC Symbol;Acc:HGNC:23618]
PPARD	1.4955	3.8988	5.1974	0.00474773	0.0527521	-1.7327		4.3136	4.9794	2.9024	3.3996		PPARD	ENSG00000112033	5467	peroxisome proliferator activated receptor delta [Source:HGNC Symbol;Acc:HGNC:9235]
HEG1	1.5006	2.3935	7.6876	0.000956364	0.0380505	0.0238		2.8813	3.4063	1.7024	1.584		HEG1	ENSG00000173706	57493	heart development protein with EGF like domains 1 [Source:HGNC Symbol;Acc:HGNC:29227]
S1PR1	1.515	3.9404	7.9343	0.000836878	0.0371366	0.1655		4.4817	4.9141	3.0347	3.3312		S1PR1	ENSG00000170989	1901	sphingosine-1-phosphate receptor 1 [Source:HGNC Symbol;Acc:HGNC:3165]
CEACAM6	1.5291	7.1493	2.4608	0.0628636	0.155662	-4.618		8.0373	7.7903	5.4696	7.2999		CEACAM6	ENSG00000086548	4680	CEA cell adhesion molecule 6 [Source:HGNC Symbol;Acc:HGNC:1818]
CLEC4D	1.5325	1.096	11.6907	0.000157719	0.0344181	1.8391		1.7277	1.9967	0.2436	0.4158		CLEC4D	ENSG00000166527	338339	C-type lectin domain family 4 member D [Source:HGNC Symbol;Acc:HGNC:14554]
OSM	1.5459	5.2722	7.1756	0.00127729	0.0395254	-0.2864		5.7538	6.3364	4.4206	4.5779		OSM	ENSG00000099985	5008	oncostatin M [Source:HGNC Symbol;Acc:HGNC:8506]
ADAMTSL4	1.5548	5.6476	11.4453	0.000173008	0.0344181	1.7521		6.5668	6.2832	4.7794	4.961		ADAMTSL4	ENSG00000143382	54507	ADAMTS like 4 [Source:HGNC Symbol;Acc:HGNC:19706]
CST7	1.5566	8.9235	3.1688	0.0289009	0.101274	-3.761		9.6772	9.7264	7.419	8.8715		CST7	ENSG00000077984	8530	cystatin F [Source:HGNC Symbol;Acc:HGNC:2479]
GCSAML	1.5639	6.3945	8.6829	0.000570381	0.035675	0.5671		6.9799	7.3729	5.7578	5.4673		GCSAML	ENSG00000169224	148823	germinal center associated signaling and motility like [Source:HGNC Symbol;Acc:HGNC:29583]
FCGR2A	1.5676	5.2023	10.3736	0.000265243	0.0344181	1.3404		5.8857	6.0864	4.2508	4.5861		FCGR2A	ENSG00000143226	2212	Fc gamma receptor IIa [Source:HGNC Symbol;Acc:HGNC:3616]
MS4A3	1.5692	7.0848	4.3849	0.00914387	0.0632555	-2.4686		7.8326	7.9062	5.7779	6.8225		MS4A3	ENSG00000149516	932	membrane spanning 4-domains A3 [Source:HGNC Symbol;Acc:HGNC:7317]
MDK	1.5701	8.7926	7.083	0.00134849	0.0395254	-0.345		9.5913	9.5639	8.3189	7.6961		MDK	ENSG00000110492	4192	midkine [Source:HGNC Symbol;Acc:HGNC:6972]
P2RY2	1.5715	4.1185	8.2018	0.000727139	0.0367419	0.3137		4.7783	5.0302	3.1016	3.5639		P2RY2	ENSG00000175591	5029	purinergic receptor P2Y2 [Source:HGNC Symbol;Acc:HGNC:8541]
PLAUR	1.5717	4.8591	5.7741	0.00312048	0.0477724	-1.265		5.3321	5.9578	3.8383	4.3083		PLAUR	ENSG00000011422	5329	plasminogen activator, urokinase receptor [Source:HGNC Symbol;Acc:HGNC:9053]
IL21R	1.577	1.9342	8.6287	0.000585854	0.035675	0.5393		2.4751	2.9702	1.1699	1.1215		IL21R	ENSG00000103522	50615	interleukin 21 receptor [Source:HGNC Symbol;Acc:HGNC:6006]
CDA	1.5839	3.4302	8.1976	0.000728705	0.0367419	0.3114		4.2447	4.1995	2.3733	2.9031		CDA	ENSG00000158825	978	cytidine deaminase [Source:HGNC Symbol;Acc:HGNC:1712]
BPI	1.5874	9.0448	2.183	0.0870589	0.189305	-4.9685		9.9094	9.7675	7.1705	9.3316		BPI	ENSG00000101425	671	bactericidal permeability increasing protein [Source:HGNC Symbol;Acc:HGNC:1095]
IL10RA	1.5925	5.2425	10.4143	0.000260778	0.0344181	1.357		5.8761	6.2013	4.3324	4.5601		IL10RA	ENSG00000110324	3587	interleukin 10 receptor subunit alpha [Source:HGNC Symbol;Acc:HGNC:5964]
ACSL4	1.6046	6.8947	6.5711	0.00184103	0.0421214	-0.6836		7.4954	7.8985	5.8094	6.3753		ACSL4	ENSG00000068366	2182	acyl-CoA synthetase long chain family member 4 [Source:HGNC Symbol;Acc:HGNC:3571]
DUSP1	1.6062	2.2945	8.3671	0.000667975	0.0364028	0.4026		2.9083	3.2869	1.3077	1.6752		DUSP1	ENSG00000120129	1843	dual specificity phosphatase 1 [Source:HGNC Symbol;Acc:HGNC:3064]
GRAP2	1.6127	5.4501	4.991	0.00556593	0.0545766	-1.9107		6.0712	6.4416	4.2115	5.0759		GRAP2	ENSG00000100351	9402	GRB2 related adaptor protein 2 [Source:HGNC Symbol;Acc:HGNC:4563]
TLE1	1.6204	3.5843	4.054	0.0122362	0.0695826	-2.7965		4.2813	4.5076	2.1975	3.3506		TLE1	ENSG00000196781	7088	TLE family member 1, transcriptional corepressor [Source:HGNC Symbol;Acc:HGNC:11837]
S100A10	1.6248	1.0661	6.5832	0.0018271	0.0421214	-0.6753		1.5564	2.2006	0.113	0.3945		S100A10	ENSG00000197747	6281	S100 calcium binding protein A10 [Source:HGNC Symbol;Acc:HGNC:10487]
FAM89A	1.6384	1.8909	6.596	0.0018125	0.0421214	-0.6665		2.3561	3.0641	1.0747	1.0687		FAM89A	ENSG00000182118	375061	family with sequence similarity 89 member A [Source:HGNC Symbol;Acc:HGNC:25057]
SRGN	1.6436	13.3477	3.8752	0.0144166	0.0749209	-2.9811		14.1087	14.2302	11.9041	13.1477		SRGN	ENSG00000122862	5552	serglycin [Source:HGNC Symbol;Acc:HGNC:9361]
ALOX5	1.6448	5.2728	7.3107	0.00118134	0.0387238	-0.2023		5.9368	6.2536	4.1759	4.725		ALOX5	ENSG00000012779	240	arachidonate 5-lipoxygenase [Source:HGNC Symbol;Acc:HGNC:435]
OSCAR	1.6474	3.3924	4.2841	0.00997609	0.0649732	-2.5666		4.1999	4.2323	2.0046	3.1329		OSCAR	ENSG00000170909	126014	osteoclast associated Ig-like receptor [Source:HGNC Symbol;Acc:HGNC:29960]
ALAS1	1.6482	8.2472	4.378	0.00919751	0.0632555	-2.4751		8.8973	9.2452	6.8991	7.947		ALAS1	ENSG00000023330	211	5'-aminolevulinate synthase 1 [Source:HGNC Symbol;Acc:HGNC:396]
ERN1	1.6492	5.4168	8.6326	0.000584706	0.035675	0.5413		6.0632	6.4196	4.3997	4.7847		ERN1	ENSG00000178607	2081	endoplasmic reticulum to nucleus signaling 1 [Source:HGNC Symbol;Acc:HGNC:3449]
ZNF433	1.6669	2.1243	18.1821	2.25525e-05	0.0272382	3.4548		2.926	2.9895	1.2215	1.3602		ZNF433	ENSG00000197647	163059	zinc finger protein 433 [Source:HGNC Symbol;Acc:HGNC:20811]
CTSH	1.6685	2.3017	4.7329	0.00683763	0.0571655	-2.1417		3.2124	3.0595	0.9578	1.9772		CTSH	ENSG00000103811	1512	cathepsin H [Source:HGNC Symbol;Acc:HGNC:2535]
SOCS1	1.684	5.5742	6.5947	0.00181398	0.0421214	-0.6674		6.1326	6.6998	4.5025	4.9619		SOCS1	ENSG00000185338	8651	suppressor of cytokine signaling 1 [Source:HGNC Symbol;Acc:HGNC:19383]
CD48	1.6885	5.4974	10.4292	0.000259172	0.0344181	1.3631		6.2105	6.4727	4.4841	4.8221		CD48	ENSG00000117091	962	CD48 molecule [Source:HGNC Symbol;Acc:HGNC:1683]
PPBP	1.7052	2.8987	3.2378	0.026909	0.0980924	-3.6813		3.3134	4.1892	1.4002	2.692		PPBP	ENSG00000163736	5473	pro-platelet basic protein [Source:HGNC Symbol;Acc:HGNC:9240]
CFD	1.7075	9.51	6.8104	0.00158771	0.0404557	-0.5221		10.5298	10.1976	8.3395	8.973		CFD	ENSG00000197766	1675	complement factor D [Source:HGNC Symbol;Acc:HGNC:2771]
METRNL	1.7194	4.2597	4.3962	0.00905557	0.0630034	-2.4576		4.7586	5.4802	2.953	3.847		METRNL	ENSG00000176845	284207	meteorin like, glial cell differentiation regulator [Source:HGNC Symbol;Acc:HGNC:27584]
RNASE3	1.729	8.3102	4.5233	0.00813005	0.0602187	-2.3363		8.9367	9.4126	6.9378	7.9536		RNASE3	ENSG00000169397	6037	ribonuclease A family member 3 [Source:HGNC Symbol;Acc:HGNC:10046]
SLC24A3	1.7406	4.2758	7.1153	0.00132309	0.0395254	-0.3245		4.9143	5.3778	3.1458	3.6652		SLC24A3	ENSG00000185052	57419	solute carrier family 24 member 3 [Source:HGNC Symbol;Acc:HGNC:10977]
LPAR5	1.7456	4.8204	6.0414	0.00259799	0.0452284	-1.0621		5.3576	6.0288	3.6995	4.1957		LPAR5	ENSG00000184574	57121	lysophosphatidic acid receptor 5 [Source:HGNC Symbol;Acc:HGNC:13307]
ST3GAL6	1.7482	2.6154	11.6016	0.000163074	0.0344181	1.8078		3.5199	3.4591	1.5491	1.9336		ST3GAL6	ENSG00000064225	10402	ST3 beta-galactoside alpha-2,3-sialyltransferase 6 [Source:HGNC Symbol;Acc:HGNC:18080]
ITGAM	1.7601	5.8835	5.8335	0.00299427	0.0473943	-1.2192		6.6414	6.8856	4.5837	5.4232		ITGAM	ENSG00000169896	3684	integrin subunit alpha M [Source:HGNC Symbol;Acc:HGNC:6149]
NGFR	1.7837	1.0036	22.4807	8.78365e-06	0.0272382	4.0677		1.8625	1.9284	0.113	0.1105		NGFR	ENSG00000064300	4804	nerve growth factor receptor [Source:HGNC Symbol;Acc:HGNC:7809]
HGF	1.7849	2.8342	8.8527	0.000525058	0.035675	0.6526		3.8095	3.6438	1.6748	2.2087		HGF	ENSG00000019991	3082	hepatocyte growth factor [Source:HGNC Symbol;Acc:HGNC:4893]
HVCN1	1.7864	3.4988	4.1985	0.0107545	0.0664303	-2.6512		4.0158	4.7682	2.1042	3.107		HVCN1	ENSG00000122986	84329	hydrogen voltage gated channel 1 [Source:HGNC Symbol;Acc:HGNC:28240]
GRN	1.7962	9.4247	7.5928	0.00100766	0.0380505	-0.0319		10.2758	10.3697	8.1945	8.8586		GRN	ENSG00000030582	2896	granulin precursor [Source:HGNC Symbol;Acc:HGNC:4601]
TM6SF1	1.803	2.8347	4.6477	0.00733124	0.0584896	-2.22		3.5082	3.9642	1.4113	2.4552		TM6SF1	ENSG00000136404	53346	transmembrane 6 superfamily member 1 [Source:HGNC Symbol;Acc:HGNC:11860]
CPA3	1.8049	9.856	7.4896	0.00106736	0.0382108	-0.0935		10.5133	11.0036	8.7146	9.1925		CPA3	ENSG00000163751	1359	carboxypeptidase A3 [Source:HGNC Symbol;Acc:HGNC:2298]
ITGB7	1.805	3.6705	4.6384	0.00738748	0.0586302	-2.2286		4.3501	4.7959	2.2419	3.2942		ITGB7	ENSG00000139626	3695	integrin subunit beta 7 [Source:HGNC Symbol;Acc:HGNC:6162]
NPW	1.8194	7.1458	9.8159	0.000336843	0.0344181	1.1036		8.0891	8.0219	5.9854	6.4869		NPW	ENSG00000183971	283869	neuropeptide W [Source:HGNC Symbol;Acc:HGNC:30509]
ANKRD22	1.8303	2.0847	5.9936	0.00268313	0.0457946	-1.0978		3.0197	2.9799	0.7272	1.6119		ANKRD22	ENSG00000152766	118932	ankyrin repeat domain 22 [Source:HGNC Symbol;Acc:HGNC:28321]
IL1RN	1.8524	1.4425	8.6042	0.000593007	0.035675	0.5267		2.0679	2.6694	0.4951	0.5375		IL1RN	ENSG00000136689	3557	interleukin 1 receptor antagonist [Source:HGNC Symbol;Acc:HGNC:6000]
PRRT4	1.8646	3.1959	7.2617	0.00121511	0.038914	-0.2327		4.1575	4.0989	1.8976	2.6296		PRRT4	ENSG00000224940	401399	proline rich transmembrane protein 4 [Source:HGNC Symbol;Acc:HGNC:37280]
FSTL3	1.8658	3.7096	11.9964	0.000140903	0.0344181	1.944		4.5911	4.6938	2.5803	2.9731		FSTL3	ENSG00000070404	10272	follistatin like 3 [Source:HGNC Symbol;Acc:HGNC:3973]
HDC	1.8711	7.5536	4.4937	0.00833498	0.0609968	-2.3643		8.3793	8.599	6.015	7.2211		HDC	ENSG00000140287	3067	histidine decarboxylase [Source:HGNC Symbol;Acc:HGNC:4855]
DUSP15	1.8714	1.0741	13.44	8.56419e-05	0.0344181	2.3923		1.844	2.1756	0.1928	0.0841		DUSP15	ENSG00000149599	128853	dual specificity phosphatase 15 [Source:HGNC Symbol;Acc:HGNC:16236]
SULT1C2	1.8964	1.0735	7.1608	0.00128833	0.0395254	-0.2957		2.4012	1.6422	0.1401	0.1105		SULT1C2	ENSG00000198203	6819	sulfotransferase family 1C member 2 [Source:HGNC Symbol;Acc:HGNC:11456]
S100A11	1.9053	6.0041	5.2809	0.00445833	0.0513864	-1.6624		6.7027	7.2108	4.5885	5.5144		S100A11	ENSG00000163191	6282	S100 calcium binding protein A11 [Source:HGNC Symbol;Acc:HGNC:10488]
SLC2A3	1.9379	4.9923	8.9991	0.000489437	0.035675	0.7249		5.7046	6.2178	3.8649	4.1818		SLC2A3	ENSG00000059804	6515	solute carrier family 2 member 3 [Source:HGNC Symbol;Acc:HGNC:11007]
PRNP	1.9632	6.6168	9.893	0.00032565	0.0344181	1.1373		7.3821	7.8146	5.4663	5.804		PRNP	ENSG00000171867	5621	prion protein [Source:HGNC Symbol;Acc:HGNC:9449]
C3AR1	1.9654	6.1991	4.8854	0.00604894	0.0555056	-2.0041		6.9582	7.4053	4.6687	5.764		C3AR1	ENSG00000171860	719	complement C3a receptor 1 [Source:HGNC Symbol;Acc:HGNC:1319]
RRAGD	1.9761	3.6118	5.2244	0.00465199	0.0523972	-1.7099		4.6904	4.5093	2.0764	3.1711		RRAGD	ENSG00000025039	58528	Ras related GTP binding D [Source:HGNC Symbol;Acc:HGNC:19903]
GSN	1.9847	6.0098	5.8327	0.00299594	0.0473943	-1.2199		6.8497	7.1546	4.5449	5.4901		GSN	ENSG00000148180	2934	gelsolin [Source:HGNC Symbol;Acc:HGNC:4620]
ARSG	1.985	1.9893	16.5409	3.42894e-05	0.0272382	3.1447		2.8723	3.0912	0.9114	1.0821		ARSG	ENSG00000141337	22901	arylsulfatase G [Source:HGNC Symbol;Acc:HGNC:24102]
PGF	1.9885	1.7759	7.6133	0.000996272	0.0380505	-0.0198		2.4138	3.1264	0.8956	0.6677		PGF	ENSG00000119630	5228	placental growth factor [Source:HGNC Symbol;Acc:HGNC:8893]
SULF2	1.9902	3.2973	6.4727	0.00195909	0.0426814	-0.7516		4.0606	4.5242	1.9211	2.6833		SULF2	ENSG00000196562	55959	sulfatase 2 [Source:HGNC Symbol;Acc:HGNC:20392]
CRISP3	2.0048	3.6341	9.6019	0.000370425	0.0344181	1.0082		4.5201	4.7528	2.8985	2.3649		CRISP3	ENSG00000096006	10321	cysteine rich secretory protein 3 [Source:HGNC Symbol;Acc:HGNC:16904]
MYO1E	2.0172	1.9497	5.8131	0.00303702	0.0473943	-1.235		2.5283	3.3883	0.6726	1.2096		MYO1E	ENSG00000157483	4643	myosin IE [Source:HGNC Symbol;Acc:HGNC:7599]
PLIN2	2.035	4.8134	5.4371	0.00397106	0.0504128	-1.5332		5.2823	6.3794	3.809	3.7828		PLIN2	ENSG00000147872	123	perilipin 2 [Source:HGNC Symbol;Acc:HGNC:248]
LMNA	2.0366	4.4756	8.8516	0.000525351	0.035675	0.6521		5.2073	5.7804	3.3038	3.6108		LMNA	ENSG00000160789	4000	lamin A/C [Source:HGNC Symbol;Acc:HGNC:6636]
SCG2	2.0497	2.0904	5.4867	0.0038299	0.0501141	-1.4928		2.9128	3.3177	0.5567	1.5744		SCG2	ENSG00000171951	7857	secretogranin II [Source:HGNC Symbol;Acc:HGNC:10575]
CLEC5A	2.0502	3.4497	3.0011	0.0344899	0.111725	-3.9578		4.7438	4.2058	1.4443	3.405		CLEC5A	ENSG00000258227	23601	C-type lectin domain containing 5A [Source:HGNC Symbol;Acc:HGNC:2054]
NXF3	2.0532	2.1687	6.3083	0.00217746	0.0432018	-0.8676		3.3401	3.0505	0.691	1.5933		NXF3	ENSG00000147206	56000	nuclear RNA export factor 3 [Source:HGNC Symbol;Acc:HGNC:8073]
C7orf50	2.0548	6.1296	15.4662	4.61413e-05	0.0272382	2.9116		6.9957	7.3183	5.1253	5.0792		C7orf50	ENSG00000146540	84310	chromosome 7 open reading frame 50 [Source:HGNC Symbol;Acc:HGNC:22421]
TPSB2	2.0624	7.7745	2.9606	0.0360188	0.114671	-4.0059		8.3907	9.2206	5.793	7.6935		TPSB2	ENSG00000197253	64499	tryptase beta 2 [Source:HGNC Symbol;Acc:HGNC:14120]
ITGB3	2.0907	1.9285	7.6327	0.000985652	0.0380505	-0.0084		2.7533	3.1944	0.5567	1.2096		ITGB3	ENSG00000259207	3690	integrin subunit beta 3 [Source:HGNC Symbol;Acc:HGNC:6156]
MFAP4	2.1264	4.1538	8.6245	0.000587064	0.035675	0.5372		5.1225	5.3115	2.7525	3.4288		MFAP4	ENSG00000166482	4239	microfibril associated protein 4 [Source:HGNC Symbol;Acc:HGNC:7035]
IGFL2	2.132	2.4555	4.2732	0.0100718	0.0653669	-2.5774		3.0523	3.9907	1.9596	0.8194		IGFL2	ENSG00000204866	147920	IGF like family member 2 [Source:HGNC Symbol;Acc:HGNC:32929]
PPDPF	2.1345	7.8981	15.6682	4.35727e-05	0.0272382	2.9574		8.8398	9.0908	6.9441	6.7175		PPDPF	ENSG00000125534	79144	pancreatic progenitor cell differentiation and proliferation factor [Source:HGNC Symbol;Acc:HGNC:16142]
ARRDC3	2.1377	5.9099	9.5196	0.000384421	0.034726	0.9708		6.9913	6.9662	5.1571	4.525		ARRDC3	ENSG00000113369	57561	arrestin domain containing 3 [Source:HGNC Symbol;Acc:HGNC:29263]
LGALS1	2.1588	8.3721	8.6053	0.000592671	0.035675	0.5273		9.0956	9.8073	7.2545	7.3309		LGALS1	ENSG00000100097	3956	galectin 1 [Source:HGNC Symbol;Acc:HGNC:6561]
LIF	2.1784	6.4793	4.0091	0.0127452	0.0708767	-2.8424		7.4668	7.6702	4.591	6.1893		LIF	ENSG00000128342	3976	LIF interleukin 6 family cytokine [Source:HGNC Symbol;Acc:HGNC:6596]
SERPINB8	2.1794	2.3152	9.1587	0.000453904	0.0353104	0.8021		3.3334	3.4763	0.8956	1.5554		SERPINB8	ENSG00000166401	5271	serpin family B member 8 [Source:HGNC Symbol;Acc:HGNC:8952]
THBS1	2.2576	2.8327	4.3581	0.00935658	0.0634645	-2.4944		3.591	4.3319	1.032	2.3758		THBS1	ENSG00000137801	7057	thrombospondin 1 [Source:HGNC Symbol;Acc:HGNC:11785]
ODC1	2.266	7.055	17.6987	2.54138e-05	0.0272382	3.3687		8.0483	8.3277	5.8571	5.9869		ODC1	ENSG00000115758	4953	ornithine decarboxylase 1 [Source:HGNC Symbol;Acc:HGNC:8109]
CHPF	2.2912	4.1018	8.0443	0.000789462	0.0368247	0.2271		4.9867	5.508	2.6385	3.2739		CHPF	ENSG00000123989	79586	chondroitin polymerizing factor [Source:HGNC Symbol;Acc:HGNC:24291]
PRF1	2.2953	2.9007	6.8795	0.00152254	0.0401827	-0.4766		3.7535	4.3432	1.3662	2.1399		PRF1	ENSG00000180644	5551	perforin 1 [Source:HGNC Symbol;Acc:HGNC:9360]
LYZ	2.3101	10.243	3.3735	0.0234334	0.0915178	-3.5266		11.5056	11.2905	8.0746	10.1013		LYZ	ENSG00000090382	4069	lysozyme [Source:HGNC Symbol;Acc:HGNC:6740]
IL9R	2.3141	4.4283	7.895	0.000854648	0.0371366	0.1432		5.3697	5.801	2.9064	3.6361		IL9R	ENSG00000124334	3581	interleukin 9 receptor [Source:HGNC Symbol;Acc:HGNC:6030]
SLC16A14	2.3487	1.857	11.7938	0.000151788	0.0344181	1.8749		3.0031	3.0595	0.4086	0.9567		SLC16A14	ENSG00000163053	151473	solute carrier family 16 member 14 [Source:HGNC Symbol;Acc:HGNC:26417]
CCL2	2.3742	2.8905	5.9663	0.00273344	0.0459474	-1.1183		3.5228	4.6324	1.5184	1.8885		CCL2	ENSG00000108691	6347	C-C motif chemokine ligand 2 [Source:HGNC Symbol;Acc:HGNC:10618]
RNASE2	2.3791	10.4847	3.9068	0.0139997	0.0740815	-2.9481		11.3766	11.9718	8.4408	10.1495		RNASE2	ENSG00000169385	6036	ribonuclease A family member 2 [Source:HGNC Symbol;Acc:HGNC:10045]
CLEC7A	2.4585	3.3012	6.1364	0.00243791	0.0442342	-0.992		4.6008	4.46	1.4872	2.6567		CLEC7A	ENSG00000172243	64581	C-type lectin domain containing 7A [Source:HGNC Symbol;Acc:HGNC:14558]
SLC43A2	2.4877	5.1417	12.3115	0.000125801	0.0344181	2.0483		6.1244	6.6467	3.7963	3.9995		SLC43A2	ENSG00000167703	124935	solute carrier family 43 member 2 [Source:HGNC Symbol;Acc:HGNC:23087]
LILRA2	2.4899	3.5558	12.078	0.000136793	0.0344181	1.9714		4.6576	4.9439	2.0623	2.5594		LILRA2	ENSG00000239998	11027	leukocyte immunoglobulin like receptor A2 [Source:HGNC Symbol;Acc:HGNC:6603]
MCEMP1	2.5377	3.8464	9.5874	0.000372843	0.0344181	1.0017		5.1817	5.0488	2.2039	2.9513		MCEMP1	ENSG00000183019	199675	mast cell expressed membrane protein 1 [Source:HGNC Symbol;Acc:HGNC:27291]
ALOX5AP	2.5811	6.3016	5.3124	0.00435458	0.0513533	-1.6361		7.262	7.9223	4.3729	5.6493		ALOX5AP	ENSG00000132965	241	arachidonate 5-lipoxygenase activating protein [Source:HGNC Symbol;Acc:HGNC:436]
CLC	2.6139	9.5883	2.4949	0.0604442	0.151842	-4.5753		10.5987	11.1917	6.745	9.8177		CLC	ENSG00000105205	1178	Charcot-Leyden crystal galectin [Source:HGNC Symbol;Acc:HGNC:2014]
S100P	2.6424	6.6793	5.0891	0.00515752	0.0535063	-1.8254		7.9452	8.0558	4.591	6.1252		S100P	ENSG00000163993	6286	S100 calcium binding protein P [Source:HGNC Symbol;Acc:HGNC:10504]
CYBB	2.718	5.6926	3.4869	0.0209246	0.0878992	-3.3997		7.0315	7.0717	3.1722	5.4951		CYBB	ENSG00000165168	1536	cytochrome b-245 beta chain [Source:HGNC Symbol;Acc:HGNC:2578]
SLC7A8	2.7763	4.6702	4.9896	0.00557179	0.0545766	-1.9119		5.6865	6.4301	2.5452	4.0189		SLC7A8	ENSG00000092068	23428	solute carrier family 7 member 8 [Source:HGNC Symbol;Acc:HGNC:11066]
IL2RA	2.802	3.6274	3.4016	0.0227818	0.0905974	-3.4951		4.7425	5.3143	1.032	3.4209		IL2RA	ENSG00000134460	3559	interleukin 2 receptor subunit alpha [Source:HGNC Symbol;Acc:HGNC:6008]
P2RY14	2.8151	3.799	6.7895	0.00160804	0.0404557	-0.536		4.9814	5.4317	1.8242	2.9587		P2RY14	ENSG00000174944	9934	purinergic receptor P2Y14 [Source:HGNC Symbol;Acc:HGNC:16442]
HPGD	2.8765	3.9194	6.858	0.00154242	0.0403133	-0.4907		5.134	5.5813	1.9055	3.0569		HPGD	ENSG00000164120	3248	15-hydroxyprostaglandin dehydrogenase [Source:HGNC Symbol;Acc:HGNC:5154]
GNG2	2.9098	3.0379	10.1917	0.000286357	0.0344181	1.265		4.3517	4.6339	1.1959	1.9701		GNG2	ENSG00000186469	54331	G protein subunit gamma 2 [Source:HGNC Symbol;Acc:HGNC:4404]
AOC1	2.939	3.8642	4.4011	0.00901725	0.0629587	-2.4529		4.8657	5.8017	1.5184	3.271		AOC1	ENSG00000002726	26	amine oxidase copper containing 1 [Source:HGNC Symbol;Acc:HGNC:80]
SLAMF1	2.9577	2.8112	5.7784	0.00311118	0.0477463	-1.2617		3.8587	4.7214	0.7092	1.9556		SLAMF1	ENSG00000117090	6504	signaling lymphocytic activation molecule family member 1 [Source:HGNC Symbol;Acc:HGNC:10903]
HP	2.9767	3.7029	16.061	3.90567e-05	0.0272382	3.0439		5.0221	5.3604	2.0265	2.4027		HP	ENSG00000257017	3240	haptoglobin [Source:HGNC Symbol;Acc:HGNC:5141]
SERPINB10	3.08	2.4633	7.7284	0.000935244	0.0380505	0.0475		3.9481	4.0585	0.3402	1.5065		SERPINB10	ENSG00000242550	5273	serpin family B member 10 [Source:HGNC Symbol;Acc:HGNC:8942]
CEACAM1	3.2089	3.9506	5.3483	0.00423992	0.0508719	-1.6063		5.4159	5.6942	1.4659	3.2264		CEACAM1	ENSG00000079385	634	CEA cell adhesion molecule 1 [Source:HGNC Symbol;Acc:HGNC:1814]
DIO2	3.425	4.5643	11.3937	0.000176446	0.0344181	1.7335		6.3568	6.1967	2.4238	3.2798		DIO2	ENSG00000211448	1734	iodothyronine deiodinase 2 [Source:HGNC Symbol;Acc:HGNC:2884]
EPX	3.4528	11.2499	3.2307	0.0271042	0.0986098	-3.6894		12.6644	13.2881	7.9579	11.089		EPX	ENSG00000121053	8288	eosinophil peroxidase [Source:HGNC Symbol;Acc:HGNC:3423]
PLPP1	3.5756	4.6324	4.3586	0.00935293	0.0634645	-2.494		5.8987	6.9417	1.7382	3.951		PLPP1	ENSG00000067113	8611	phospholipid phosphatase 1 [Source:HGNC Symbol;Acc:HGNC:9228]
CHI3L1	3.6135	2.9634	14.3727	6.37555e-05	0.0321994	2.6456		4.9515	4.5888	0.8471	1.4662		CHI3L1	ENSG00000133048	1116	chitinase 3 like 1 [Source:HGNC Symbol;Acc:HGNC:1932]
TCN1	3.7519	5.1878	8.9657	0.000497306	0.035675	0.7085		6.8252	7.3023	2.7438	3.88		TCN1	ENSG00000134827	6947	transcobalamin 1 [Source:HGNC Symbol;Acc:HGNC:11652]
CKAP4	3.7529	4.9675	7.4345	0.00110099	0.0383482	-0.1267		6.5562	7.1317	2.4015	3.7807		CKAP4	ENSG00000136026	10970	cytoskeleton associated protein 4 [Source:HGNC Symbol;Acc:HGNC:16991]
S100A9	4.0499	7.3673	5.1259	0.0050138	0.0533712	-1.7937		9.4746	9.3099	4.1677	6.5171		S100A9	ENSG00000163220	6280	S100 calcium binding protein A9 [Source:HGNC Symbol;Acc:HGNC:10499]
S100A8	4.6948	6.1879	5.0581	0.00528283	0.0538509	-1.8522		8.5934	8.4772	2.4565	5.2245		S100A8	ENSG00000143546	6279	S100 calcium binding protein A8 [Source:HGNC Symbol;Acc:HGNC:10498]
