# Supplementary material for: XPO1-dependency of DEK::NUP214 leukemia
Source: Leukemia. 2025 Mar 27;39(5):1102–13. doi: 10.1038/s41375-025-02570-1 (PMC12055596; doi:10.1038/s41375-025-02570-1)
Supplement: Supplementary file 5 — Supplementary Table S8: Gene set enrichment analysis of gene expression profiles from PDX1 eltanexor treated vs PDX1 vehicle treated cells [file 41375_2025_2570_MOESM5_ESM.xlsx]

## Sheet: PDX1
Supplemental Table S8: Gene set enrichment analysis of gene expression profiles from PDX1 eltanexor treated vs PDX1 vehicle treated cells
Upregulated
	Gene set	NES	NOM p-val	Categories		Category	Counts
1	KEGG_LYSOSOME	2.16	0	metabolism		metabolism	15
2	KEGG_CYTOKINE_CYTOKINE_RECEPTOR_INTERACTION	2.13	0	immune response		immune response	13
3	KEGG_OXIDATIVE_PHOSPHORYLATION	2.1	0	metabolism		signaling	4
4	KEGG_VIRAL_MYOCARDITIS	2.01	0	vascular disease		replication	4
5	KEGG_HISTIDINE_METABOLISM	1.96	0	metabolism		vascular disease	3
6	KEGG_PATHOGENIC_ESCHERICHIA_COLI_INFECTION	1.95	0	immune response		migration	1
7	KEGG_ANTIGEN_PROCESSING_AND_PRESENTATION	1.93	0	immune response
8	KEGG_ARGININE_AND_PROLINE_METABOLISM	1.91	0	metabolism
9	KEGG_AUTOIMMUNE_THYROID_DISEASE	1.89	0	immune response
10	KEGG_PARKINSONS_DISEASE	1.88	0	signaling
11	KEGG_JAK_STAT_SIGNALING_PATHWAY	1.81	0	signaling
12	KEGG_STARCH_AND_SUCROSE_METABOLISM	1.81	0.004	metabolism
13	KEGG_ALZHEIMERS_DISEASE	1.8	0	signaling
14	KEGG_PORPHYRIN_AND_CHLOROPHYLL_METABOLISM	1.77	0.007	metabolism
15	KEGG_ALLOGRAFT_REJECTION	1.77	0.002	immune response
16	KEGG_VIBRIO_CHOLERAE_INFECTION	1.77	0.002	immune response
17	KEGG_GLUTATHIONE_METABOLISM	1.76	0.002	metabolism
18	KEGG_BLADDER_CANCER	1.76	0.002	immune response
19	KEGG_P53_SIGNALING_PATHWAY	1.75	0.002	signaling
20	KEGG_GLYCOSAMINOGLYCAN_DEGRADATION	1.73	0.011	metabolism
21	KEGG_PROTEASOME	1.72	0.012	metabolism
22	KEGG_FC_GAMMA_R_MEDIATED_PHAGOCYTOSIS	1.71	0.002	metabolism
23	KEGG_N_GLYCAN_BIOSYNTHESIS	1.7	0.009	metabolism
24	KEGG_DNA_REPLICATION	1.67	0.012	replication
25	KEGG_PROTEIN_EXPORT	1.65	0.014	metabolism
26	KEGG_CELL_CYCLE	1.64	0.002	replication
27	KEGG_DRUG_METABOLISM_OTHER_ENZYMES	1.62	0.013	metabolism
28	KEGG_LEUKOCYTE_TRANSENDOTHELIAL_MIGRATION	1.6	0.009	migration
29	KEGG_NATURAL_KILLER_CELL_MEDIATED_CYTOTOXICITY	1.59	0.008	immune response
30	KEGG_DILATED_CARDIOMYOPATHY	1.59	0.021	vascular disease
31	KEGG_SPHINGOLIPID_METABOLISM	1.58	0.025	metabolism
32	KEGG_RIBOSOME	1.57	0.005	metabolism
33	KEGG_INTESTINAL_IMMUNE_NETWORK_FOR_IGA_PRODUCTION	1.56	0.022	immune response
34	KEGG_PANCREATIC_CANCER	1.55	0.008	immune response
35	KEGG_RENAL_CELL_CARCINOMA	1.55	0.009	immune response
36	KEGG_OOCYTE_MEIOSIS	1.54	0.003	replication
37	KEGG_REGULATION_OF_ACTIN_CYTOSKELETON	1.54	0.004	replication
38	KEGG_ARRHYTHMOGENIC_RIGHT_VENTRICULAR_CARDIOMYOPATHY_ARVC	1.53	0.027	vascular disease
39	KEGG_GRAFT_VERSUS_HOST_DISEASE	1.53	0.027	immune response
40	KEGG_ADHERENS_JUNCTION	1.52	0.021	immune response
Downregulated
	Gene set	NES	NOM p-val	Categories		Category	Counts
1	KEGG_BASAL_CELL_CARCINOMA	-1.56	0.022	immune response		metabolism	10
2	KEGG_ABC_TRANSPORTERS	-1.42	0.074	metabolism		signaling	9
3	KEGG_CYTOSOLIC_DNA_SENSING_PATHWAY	-1.34	0.079	signaling		immune response	2
4	KEGG_VASCULAR_SMOOTH_MUSCLE_CONTRACTION	-1.25	0.097	signaling		replication	2
5	KEGG_INOSITOL_PHOSPHATE_METABOLISM	-1.23	0.178	metabolism		apoptosis	1
6	KEGG_CYSTEINE_AND_METHIONINE_METABOLISM	-1.16	0.253	metabolism
7	KEGG_HEDGEHOG_SIGNALING_PATHWAY	-1.15	0.266	signaling
8	KEGG_PRIMARY_IMMUNODEFICIENCY	-1.13	0.28	immune response
9	KEGG_PHOSPHATIDYLINOSITOL_SIGNALING_SYSTEM	-1.12	0.269	signaling
10	KEGG_LONG_TERM_DEPRESSION	-1.09	0.324	signaling
11	KEGG_AXON_GUIDANCE	-1	0.434	signaling
12	KEGG_BASE_EXCISION_REPAIR	-0.9	0.618	replication
13	KEGG_T_CELL_RECEPTOR_SIGNALING_PATHWAY	-0.85	0.805	signaling
14	KEGG_RIG_I_LIKE_RECEPTOR_SIGNALING_PATHWAY	-0.83	0.788	signaling
15	KEGG_VALINE_LEUCINE_AND_ISOLEUCINE_DEGRADATION	-0.81	0.832	metabolism
16	KEGG_AMINOACYL_TRNA_BIOSYNTHESIS	-0.8	0.81	metabolism
17	KEGG_ONE_CARBON_POOL_BY_FOLATE	-0.74	0.825	metabolism
18	KEGG_BUTANOATE_METABOLISM	-0.74	0.88	metabolism
19	KEGG_PURINE_METABOLISM	-0.72	0.983	metabolism
20	KEGG_REGULATION_OF_AUTOPHAGY	-0.71	0.846	apoptosis
21	KEGG_NOTCH_SIGNALING_PATHWAY	-0.68	0.93	signaling
22	KEGG_LYSINE_DEGRADATION	-0.56	0.992	metabolism
23	KEGG_SELENOAMINO_ACID_METABOLISM	-0.51	0.98	metabolism
24	KEGG_RNA_POLYMERASE	-0.46	1	replication
