# Supplementary material for: XPO1-dependency of DEK::NUP214 leukemia
Source: Leukemia. 2025 Mar 27;39(5):1102–13. doi: 10.1038/s41375-025-02570-1 (PMC12055596; doi:10.1038/s41375-025-02570-1)
Supplement: Supplementary file 6 — Supplementary Table S9: Comparison of common upregulated pathways between eltanexor treated PDX1 and FKH-1 cells compared to control treated PDX1 and FKH-1 cells [file 41375_2025_2570_MOESM6_ESM.xlsx]

## Sheet: Summary pathways FKH-1 and PDX1
Supplemental Table S9: Comparison of common upregulated pathways between eltanexor treated PDX1 and FKH-1 cells compared to control treated PDX1 and FKH-1 cells.
PDX1	categories		FKH-1	Categories
KEGG_LYSOSOME	metabolism		KEGG_ALLOGRAFT_REJECTION	immune response
KEGG_CYTOKINE_CYTOKINE_RECEPTOR_INTERACTION	immune response		KEGG_AUTOIMMUNE_THYROID_DISEASE	immune response
KEGG_OXIDATIVE_PHOSPHORYLATION	metabolism		KEGG_ANTIGEN_PROCESSING_AND_PRESENTATION	immune response
KEGG_VIRAL_MYOCARDITIS	vascular disease		KEGG_GRAFT_VERSUS_HOST_DISEASE	immune response
KEGG_HISTIDINE_METABOLISM	metabolism		KEGG_TYPE_I_DIABETES_MELLITUS	metabolism
KEGG_PATHOGENIC_ESCHERICHIA_COLI_INFECTION	immune response		KEGG_CYTOKINE_CYTOKINE_RECEPTOR_INTERACTION	signaling
KEGG_ANTIGEN_PROCESSING_AND_PRESENTATION	immune response		KEGG_INTESTINAL_IMMUNE_NETWORK_FOR_IGA_PRODUCTION	immune response
KEGG_ARGININE_AND_PROLINE_METABOLISM	metabolism		KEGG_VIRAL_MYOCARDITIS	vascular disease
KEGG_AUTOIMMUNE_THYROID_DISEASE	immune response		KEGG_CELL_ADHESION_MOLECULES_CAMS	adhesion
KEGG_PARKINSONS_DISEASE	signaling		KEGG_HEMATOPOIETIC_CELL_LINEAGE	differentiation
KEGG_JAK_STAT_SIGNALING_PATHWAY	signaling		KEGG_NOTCH_SIGNALING_PATHWAY	signaling
KEGG_STARCH_AND_SUCROSE_METABOLISM	metabolism		KEGG_SYSTEMIC_LUPUS_ERYTHEMATOSUS	immune response
KEGG_ALZHEIMERS_DISEASE	signaling		KEGG_DORSO_VENTRAL_AXIS_FORMATION	development
KEGG_PORPHYRIN_AND_CHLOROPHYLL_METABOLISM	metabolism		KEGG_JAK_STAT_SIGNALING_PATHWAY	signaling
KEGG_ALLOGRAFT_REJECTION	immune response		KEGG_ENDOCYTOSIS	metabolism
KEGG_VIBRIO_CHOLERAE_INFECTION	immune response		KEGG_EPITHELIAL_CELL_SIGNALING_IN_HELICOBACTER_PYLORI_INFECTION	signaling
KEGG_GLUTATHIONE_METABOLISM	metabolism		KEGG_FOCAL_ADHESION	adhesion
KEGG_BLADDER_CANCER	immune response		KEGG_AXON_GUIDANCE	migration
KEGG_P53_SIGNALING_PATHWAY	signaling		KEGG_NEUROACTIVE_LIGAND_RECEPTOR_INTERACTION	signaling
KEGG_GLYCOSAMINOGLYCAN_DEGRADATION	metabolism		KEGG_GLYCOSAMINOGLYCAN_BIOSYNTHESIS_CHONDROITIN_SULFATE	metabolism
KEGG_PROTEASOME	metabolism		KEGG_NATURAL_KILLER_CELL_MEDIATED_CYTOTOXICITY	immune response
KEGG_FC_GAMMA_R_MEDIATED_PHAGOCYTOSIS	metabolism		KEGG_LEISHMANIA_INFECTION	immune response
KEGG_N_GLYCAN_BIOSYNTHESIS	metabolism		KEGG_RIG_I_LIKE_RECEPTOR_SIGNALING_PATHWAY	signaling
KEGG_DNA_REPLICATION	replication		KEGG_ARRHYTHMOGENIC_RIGHT_VENTRICULAR_CARDIOMYOPATHY_ARVC	development
KEGG_PROTEIN_EXPORT	metabolism		KEGG_HYPERTROPHIC_CARDIOMYOPATHY_HCM	development
KEGG_CELL_CYCLE	replication		KEGG_ADHERENS_JUNCTION	adhesion
KEGG_DRUG_METABOLISM_OTHER_ENZYMES	metabolism		KEGG_DILATED_CARDIOMYOPATHY	vascular disease
KEGG_LEUKOCYTE_TRANSENDOTHELIAL_MIGRATION	migration		KEGG_LEUKOCYTE_TRANSENDOTHELIAL_MIGRATION	migration
KEGG_NATURAL_KILLER_CELL_MEDIATED_CYTOTOXICITY	immune response		KEGG_TOLL_LIKE_RECEPTOR_SIGNALING_PATHWAY	signaling
KEGG_DILATED_CARDIOMYOPATHY	vascular disease		KEGG_ERBB_SIGNALING_PATHWAY	signaling
KEGG_SPHINGOLIPID_METABOLISM	metabolism		KEGG_TIGHT_JUNCTION	adhesion
KEGG_RIBOSOME	metabolism		KEGG_ECM_RECEPTOR_INTERACTION	signaling
KEGG_INTESTINAL_IMMUNE_NETWORK_FOR_IGA_PRODUCTION	immune response		KEGG_VASCULAR_SMOOTH_MUSCLE_CONTRACTION	signaling
KEGG_PANCREATIC_CANCER	immune response		KEGG_SNARE_INTERACTIONS_IN_VESICULAR_TRANSPORT	metabolism
KEGG_RENAL_CELL_CARCINOMA	immune response		KEGG_MAPK_SIGNALING_PATHWAY	signaling
KEGG_OOCYTE_MEIOSIS	replication		KEGG_GNRH_SIGNALING_PATHWAY	signaling
KEGG_REGULATION_OF_ACTIN_CYTOSKELETON	replication		KEGG_NOD_LIKE_RECEPTOR_SIGNALING_PATHWAY	signaling
KEGG_ARRHYTHMOGENIC_RIGHT_VENTRICULAR_CARDIOMYOPATHY_ARVC	vascular disease		KEGG_TYPE_II_DIABETES_MELLITUS	metabolism
KEGG_GRAFT_VERSUS_HOST_DISEASE	immune response		KEGG_MTOR_SIGNALING_PATHWAY	signaling
KEGG_ADHERENS_JUNCTION	immune response		KEGG_LYSOSOME	metabolism
