# Supplementary material for: XPO1-dependency of DEK::NUP214 leukemia
Source: Leukemia. 2025 Mar 27;39(5):1102–13. doi: 10.1038/s41375-025-02570-1 (PMC12055596; doi:10.1038/s41375-025-02570-1)
Supplement: Supplementary file 7 — Supplementary Table S10: Comparison of common downregulated pathways between eltanexor treated PDX1 and FKH-1 cells vs control treated PDX1 and FKH-1 cells [file 41375_2025_2570_MOESM7_ESM.xlsx]

## Sheet: Summary pathways FKH-1 and PDX1
Supplemental Table S10: Comparison of common downregulated pathways between eltanexor treated PDX1 and FKH-1 cells vs control treated PDX1 and FKH-1 cells.
PDX1	categories		FKH-1	Categories
KEGG_BASAL_CELL_CARCINOMA	immune response		KEGG_CELL_CYCLE	replication
KEGG_ABC_TRANSPORTERS	metabolism		KEGG_DNA_REPLICATION	replication
KEGG_CYTOSOLIC_DNA_SENSING_PATHWAY	signaling		KEGG_HOMOLOGOUS_RECOMBINATION	replication
KEGG_VASCULAR_SMOOTH_MUSCLE_CONTRACTION	signaling		KEGG_OOCYTE_MEIOSIS	replication
KEGG_INOSITOL_PHOSPHATE_METABOLISM	metabolism		KEGG_BASE_EXCISION_REPAIR	replication
KEGG_CYSTEINE_AND_METHIONINE_METABOLISM	metabolism		KEGG_MISMATCH_REPAIR	replication
KEGG_HEDGEHOG_SIGNALING_PATHWAY	signaling		KEGG_PYRIMIDINE_METABOLISM	metabolism
KEGG_PRIMARY_IMMUNODEFICIENCY	immune response		KEGG_PROGESTERONE_MEDIATED_OOCYTE_MATURATION	replication
KEGG_PHOSPHATIDYLINOSITOL_SIGNALING_SYSTEM	signaling		KEGG_SMALL_CELL_LUNG_CANCER	immune response
KEGG_LONG_TERM_DEPRESSION	signaling		KEGG_NUCLEOTIDE_EXCISION_REPAIR	replication
KEGG_AXON_GUIDANCE	signaling		KEGG_PROSTATE_CANCER	immune response
KEGG_BASE_EXCISION_REPAIR	replication		KEGG_FRUCTOSE_AND_MANNOSE_METABOLISM	metabolism
KEGG_T_CELL_RECEPTOR_SIGNALING_PATHWAY	signaling		KEGG_PURINE_METABOLISM	metabolism
KEGG_RIG_I_LIKE_RECEPTOR_SIGNALING_PATHWAY	signaling		KEGG_DRUG_METABOLISM_OTHER_ENZYMES	metabolism
KEGG_VALINE_LEUCINE_AND_ISOLEUCINE_DEGRADATION	metabolism		KEGG_ONE_CARBON_POOL_BY_FOLATE	metabolism
KEGG_AMINOACYL_TRNA_BIOSYNTHESIS	metabolism		KEGG_AMINO_SUGAR_AND_NUCLEOTIDE_SUGAR_METABOLISM	metabolism
KEGG_ONE_CARBON_POOL_BY_FOLATE	metabolism		KEGG_MELANOMA	immune response
KEGG_BUTANOATE_METABOLISM	metabolism		KEGG_NON_SMALL_CELL_LUNG_CANCER	immune response
KEGG_PURINE_METABOLISM	metabolism		KEGG_PENTOSE_PHOSPHATE_PATHWAY	metabolism
KEGG_REGULATION_OF_AUTOPHAGY	apoptosis		KEGG_PPAR_SIGNALING_PATHWAY	signaling
KEGG_NOTCH_SIGNALING_PATHWAY	signaling		KEGG_PANCREATIC_CANCER	immune response
KEGG_LYSINE_DEGRADATION	metabolism		KEGG_PARKINSONS_DISEASE	signaling
KEGG_SELENOAMINO_ACID_METABOLISM	metabolism		KEGG_CHRONIC_MYELOID_LEUKEMIA	immune response
KEGG_RNA_POLYMERASE	replication		KEGG_GLIOMA	immune response
			KEGG_PROTEIN_EXPORT	metabolism
			KEGG_CITRATE_CYCLE_TCA_CYCLE	metabolism
			KEGG_OXIDATIVE_PHOSPHORYLATION	metabolism
			KEGG_PATHWAYS_IN_CANCER	signaling
			KEGG_P53_SIGNALING_PATHWAY	signaling
			KEGG_LYSINE_DEGRADATION	metabolism
			KEGG_RNA_POLYMERASE	replication
			KEGG_GLUTATHIONE_METABOLISM	metabolism
			KEGG_SPLICEOSOME	metabolism
			KEGG_PATHOGENIC_ESCHERICHIA_COLI_INFECTION	immune response
			KEGG_BUTANOATE_METABOLISM	metabolism
			KEGG_PYRUVATE_METABOLISM	metabolism
			KEGG_GALACTOSE_METABOLISM	metabolism
			KEGG_RNA_DEGRADATION	metabolism
			KEGG_ALZHEIMERS_DISEASE	signaling
			KEGG_BIOSYNTHESIS_OF_UNSATURATED_FATTY_ACIDS	metabolism
